# Supplementary material for: RNA sequencing reveals a depletion of collagen targeting microRNAs in Dupuytren’s disease
Source: BMC Med Genomics. 2015 Oct 7;8:59. doi: 10.1186/s12920-015-0135-8 (PMC4597401; doi:10.1186/s12920-015-0135-8)
Supplement: Additional file 1: Table S1. — Primer sequences used for RT-qPCR evaluation of gene expression in this investigation. (XLSX 10 kb) [file 12920_2015_135_MOESM1_ESM.xlsx]

## Sheet: Sheet1
NCBI Accesion Number	Official Gene Symbol	Forward	Reverse
NM_005163	AKT1	ATGGCGCTGAGATTGTGTCA	CCCGGTACACCACGTTCTTC
NM_001855	COL15A1	CTGCCCTCGTCCGTATCCT	CTGATGGCGAAGTCCCTGA
NM_001855	COL15A1	CTGCCCTCGTCCGTATCCT	CTGATGGCGAAGTCCCTGA
NM_030582	COL18A1	TGGTCTACGTGTCGGAGCA	GCCTCGTTCGCCCTTAGAG
NM_000088	COL1A1	GTAACAGCGGTGAACCTGG	CCTCGCTTTCCTTCCTCTCC
NM_000089	COL1A2	GAGCGGTAACAAGGGTGAGC	CTTCCCCATTAGGGCCTCTC
NM_000090	COL3A1	TTGAAGGAGGATGTTCCCATCT	ACAGACACATATTTGGCATGGTT
NM_001845	COL4A1	TTTCGACTTGCGGCTCAAAG	TCAATCCTACAGAACCCGGC
NM_000093	COL5A1	TACAACGAGCAGGGTATCCAG	ACTTGCCATCTGACAGGTTGA
NM_000393	COL5A2	GACTGTGCCGACCCTGTAAC	CCTGGACGACCACGTATGC
NM_001848	COL6A1	AGGGCTACAAGGAACCCTGT	CACCGAGAAGACTTTGACGC
NM_001850	COL8A1	GGGAGTGCTGCTTACCATTTC	AGCGGCTTGATCCCATAGTAG
NM_001904	CTNNB1	CATCTACACAGTTTGATGCTGCT	GCAGTTTTGTCAGTTCAGGGA
NM_012242	DKK-1	CCTTGAACTCGGTTCTCAATTCC	CAATGGTCTGGTACTTATTCCCG
NM_001463	FRZB	TCCCGAGGCCATCGTTACT	CATTTACAGCGTTCACTGCTTG
NM_181349	Smurf1	AGATCCGTCTGACAGTGTTATGT	CCCATCCACGACAATCTTTGC
NM_022739	Smurf2	CGGTTGTGTTCGTCTTCTTTCC	GCCCGAGTTTGCATAAATCCA
NM_003236	TGFA	AGGTCCGAAAACACTGTGAGT	AGCAAGCGGTTCTTCCCTTC
NM_000660	TGFB1	CAATTCCTGGCGATACCTCAG	GCACAACTCCGGTGACATCAA
NM_003238	TGFB2	CAGCACACTCGATATGGACCA	CCTCGGGCTCAGGATAGTCT
NM_003239	TGFB3	ACTTGCACCACCTTGGACTTC	GGTCATCACCGTTGGCTCA
NM_004612	TGFBR1	ACGGCGTTACAGTGTTTCTG	GCACATACAAACGGCCTATCTC
NM_003242	TGFBR2	AAGATGACCGCTCTGACATCA	CTTATAGACCTCAGCAAAGCGAC
NM_003391	WNT2	CCGAGGTCAACTCTTCATGGT	CCTGGCACATTATCGCACAT
NM_030761	WNT4	AGGAGGAGACGTGCGAGAAA	CGAGTCCATGACTTCCAGGT
NM_003392	WNT5A	ATTCTTGGTGGTCGCTAGGTA	CGCCTTCTCCGATGTACTGC
NM_058238	WNT7B	GAAGCAGGGCTACTACAACCA	CGGCCTCATTGTTATGCAGGT
