# Supplementary material for: RNA sequencing reveals a depletion of collagen targeting microRNAs in Dupuytren’s disease
Source: BMC Med Genomics. 2015 Oct 7;8:59. doi: 10.1186/s12920-015-0135-8 (PMC4597401; doi:10.1186/s12920-015-0135-8)
Supplement: Additional file 2: Table S2. — MicroRNAs showing a 2-fold, or greater statistically significant differences in expression between Dupuytren’s and control palmar fascia. (XLSX 13 kb) [file 12920_2015_135_MOESM2_ESM.xlsx]

## Sheet: Sheet1
Mature miRNA	Fold Change DD/Ctrl	T-TEST			Mature miRNA	Fold Change Ctrl/DD	T-TEST
hsa-miR-134	37.0276	0.00714335			hsa-let-7a-3p	5.31959	0.0014811
hsa-miR-671-5p	27.367	0.00408098			hsa-miR-140-5p	4.15344	0.00135329
hsa-miR-887	26.7805	0.000794301			hsa-let-7d-5p	4.05298	0.00117967
hsa-miR-136-5p	25.4669	0.00111188			hsa-miR-128	3.96652	0.0136317
hsa-miR-127-5p	25.0724	0.0027613			hsa-miR-28-5p	3.65763	0.000328551
hsa-miR-31-5p	23.5918	0.00432302			hsa-let-7a-5p	3.62615	0.000333734
hsa-miR-378c	20.7298	0.0222461			hsa-miR-139-5p	3.5982	0.00157953
hsa-miR-370	20.0368	0.00135461			hsa-miR-95	3.46155	0.000627073
hsa-miR-377-5p	19.6597	0.00265332			hsa-miR-26a-5p	3.35915	5.44491e-08
hsa-miR-378d	16.7729	0.0329898			hsa-miR-195-3p	3.3517	6.01519e-05
hsa-miR-21-3p	16.3218	0.000662489			hsa-let-7g-5p	3.23386	0.000449581
hsa-miR-210	16.1395	0.00283111			hsa-miR-92b-3p	3.08417	0.000147457
hsa-miR-296-3p	13.0526	0.0078453			hsa-let-7f-5p	2.92675	0.000132071
hsa-miR-382-5p	12.1383	0.000758905			hsa-miR-204-5p	2.82191	0.0044779
hsa-miR-708-3p	11.5875	0.00821822			hsa-miR-10b-5p	2.82133	0.000131083
hsa-miR-376c-3p	8.91076	2.13491e-05			hsa-miR-27a-3p	2.75422	0.000350809
hsa-miR-378g	8.38608	0.0170931			hsa-miR-29a-3p	2.69195	0.00037879
hsa-miR-493-3p	8.28869	0.000841351			hsa-miR-20a-5p	2.66764	0.0141569
hsa-miR-320d	8.19248	0.0358667			hsa-miR-126-5p	2.65392	0.00514824
hsa-miR-377-3p	8.1652	0.000121712			hsa-miR-26b-5p	2.64374	7.51144e-05
hsa-miR-542-3p	7.73523	0.000620545			hsa-miR-224-5p	2.62714	0.00372497
hsa-miR-378f	7.59079	0.0129442			hsa-miR-126-3p	2.62129	0.000402673
hsa-miR-1260b	7.38281	0.000358846			hsa-miR-145-3p	2.60747	0.000562314
hsa-miR-320c	7.26068	0.0239541			hsa-let-7d-3p	2.50334	0.000907543
hsa-miR-320b	7.09438	0.0247431			hsa-miR-92a-3p	2.42881	0.000526235
hsa-miR-574-5p	7.0823	2.56097e-05			hsa-let-7e-5p	2.15803	0.0112532
hsa-miR-1260a	6.78197	0.000221854			hsa-miR-125a-5p	2.121	0.00222229
hsa-miR-409-3p	6.66077	0.00224162			hsa-miR-340-5p	2.09756	0.000114591
hsa-miR-320a	6.48735	0.034299			hsa-miR-30c-5p	2.08343	0.00175463
hsa-miR-378a-3p	6.32501	0.0173041			hsa-miR-101-3p	2.06671	0.00366554
hsa-miR-127-3p	6.26787	0.000940676			hsa-miR-30e-3p	2.05472	0.00577846
hsa-miR-652-3p	5.86623	0.000201255			hsa-miR-30d-5p	2.02386	0.00129468
hsa-miR-576-3p	5.85129	0.00717242
hsa-miR-193b-5p	5.7855	0.0215643
hsa-miR-148a-5p	5.62663	5.41226e-05
hsa-miR-495-3p	5.59017	0.000283164
hsa-miR-193b-3p	5.56805	6.76689e-07
hsa-miR-452-5p	5.06157	0.00376819
hsa-miR-22-3p	4.95737	0.000103325
hsa-miR-34a-5p	4.79812	0.000159587
hsa-miR-130a-3p	4.65565	0.000143919
hsa-miR-345-5p	4.63593	0.000506879
hsa-miR-4792	4.55682	0.00992369
hsa-miR-654-5p	4.49677	0.00392734
hsa-miR-769-5p	4.48973	0.00217987
hsa-miR-1307-5p	4.37944	0.000415513
hsa-miR-1291	4.25257	0.00184092
hsa-miR-485-5p	4.22887	0.00134886
hsa-miR-132-3p	4.2107	1.36352e-05
hsa-miR-629-5p	4.19115	0.00441348
hsa-miR-874	4.14588	0.00117753
hsa-miR-1287	4.03589	0.00140212
hsa-miR-381-3p	3.95455	0.000723638
hsa-miR-27a-5p	3.83647	0.000647955
hsa-miR-432-5p	3.50885	0.000841581
hsa-miR-145-5p	3.33478	0.000113961
hsa-miR-339-3p	3.32441	0.00146795
hsa-miR-1307-3p	3.1795	0.0027913
hsa-miR-379-5p	3.14542	0.00522412
hsa-miR-146b-5p	3.13764	0.00739823
hsa-miR-342-3p	3.0101	0.000715946
hsa-miR-21-5p	3.00128	0.0195781
hsa-miR-181a-5p	2.96329	0.001785
hsa-miR-19b-3p	2.81617	0.00014211
hsa-miR-378i	2.77175	0.0206959
hsa-miR-425-5p	2.664	0.00174909
hsa-miR-197-3p	2.61811	0.00453461
hsa-miR-493-5p	2.60696	0.0213228
hsa-miR-214-3p	2.44611	0.000141432
hsa-miR-425-3p	2.31033	0.00170321
hsa-miR-146a-5p	2.27367	0.0150153
hsa-miR-708-5p	2.2372	0.00295899
hsa-miR-23a-3p	2.19346	0.0033557
hsa-miR-34c-5p	2.0552	0.0207217
