# Supplementary material for: RNA sequencing reveals a depletion of collagen targeting microRNAs in Dupuytren’s disease
Source: BMC Med Genomics. 2015 Oct 7;8:59. doi: 10.1186/s12920-015-0135-8 (PMC4597401; doi:10.1186/s12920-015-0135-8)
Supplement: Additional file 3: Table S3. — ComiR scores for microRNAs showing the greatest difference in expression based on total read count. (XLSX 4350 kb) [file 12920_2015_135_MOESM3_ESM.xlsx]

## Sheet: Sheet1
ENSEMBL_ID	GENE_ID	DD.1	DD.2	DD.3	DD.4	DD.5	DD.6	DD.7	DD.8	DD.9	DD.10	DD.11	DD.12	DD.13	DD.14	DD.15	Ctrl.1	Ctrl.2	Ctrl.3	Ctrl.4	Ctrl.5	Ctrl.6	Ctrl.7
ENSG00000003137	CYP26B1	0.7331	0.732	0.6998	0.6941	0.7077	0.7288	0.7457	0.7293	0.7281	0.7244	0.7174	0.7379	0.6314	0.7704	0.7127	0.7293	0.7374	0.7934	0.7766	0.7254	0.7381	0.7151
ENSG00000001630	CYP51A1	0.5734	0.5	0.4949	0.5	0.5	0.5929	0.487	0.5079	0.5468	0.557	0.5981	0.5096	0.4658	0.5	0.5841	0.6058	0.5662	0.5478	0.5596	0.5763	0.5868	0.6061
ENSG00000048028	USP28	0.8019	0.7777	0.7765	0.8492	0.8038	0.8823	0.7755	0.8732	0.8819	0.8824	0.8092	0.8729	0.8612	0.8674	0.8738	0.799	0.8517	0.8525	0.8535	0.8507	0.8466	0.8296
ENSG00000001036	FUCA2	0.4663	0.4435	0.4311	0.5722	0.4386	0.7737	0.407	0.6695	0.7759	0.7803	0.4752	0.6661	0.5502	0.629	0.6879	0.4823	0.5793	0.5218	0.5144	0.4919	0.4919	0.5
ENSG00000003249	DBNDD1	0.4496	0.7368	0.8056	0.6726	0.7001	0.4735	0.802	0.6849	0.5811	0.5584	0.4879	0.6829	0.7656	0.6914	0.5556	0.4623	0.5254	0.5487	0.4947	0.485	0.5079	0.4575
ENSG00000002933	TMEM176A	0.2432	0.2042	0.1971	0.1999	0.2138	0.2299	0.1986	0.1991	0.2078	0.2095	0.2352	0.2011	0.1953	0.2065	0.2288	0.2385	0.2385	0.2491	0.253	0.2443	0.2463	0.2455
ENSG00000004478	FKBP4	0.3057	0.3185	0.3244	0.2898	0.3216	0.2952	0.3247	0.2765	0.2772	0.2785	0.3046	0.2873	0.2919	0.2904	0.2928	0.3205	0.3258	0.309	0.3178	0.334	0.3311	0.32
ENSG00000002587	HS3ST1	0.9035	0.9015	0.8826	0.9029	0.903	0.9007	0.8778	0.9016	0.9016	0.9007	0.9033	0.9019	0.8963	0.9008	0.903	0.9035	0.903	0.9025	0.9011	0.9027	0.9031	0.9031
ENSG00000004142	POLDIP2	0.6177	0.6945	0.7924	0.609	0.6549	0.5555	0.7875	0.5984	0.5804	0.5769	0.5896	0.5919	0.7358	0.6265	0.5465	0.5475	0.5739	0.5862	0.5633	0.5538	0.5514	0.5517
ENSG00000003056	M6PR	0.823	0.7739	0.6429	0.78	0.7667	0.7877	0.6678	0.7466	0.7812	0.781	0.8243	0.7532	0.6384	0.7529	0.8043	0.8287	0.8172	0.8086	0.8129	0.8206	0.8195	0.8263
ENSG00000003509	NDUFAF7	0.5	0.3764	0.3493	0.3663	0.3615	0.465	0.3665	0.3914	0.4433	0.4682	0.4635	0.3829	0.3623	0.3948	0.4206	0.4869	0.4642	0.4412	0.4553	0.4615	0.4547	0.4776
ENSG00000173153	ESRRA	0.3357	0.321	0.404	0.3456	0.3549	0.344	0.3419	0.3761	0.3531	0.3321	0.3287	0.3729	0.3379	0.3854	0.3487	0.3555	0.3994	0.3957	0.3523	0.3821	0.3936	0.3695
ENSG00000004059	ARF5	0.3377	0.3505	0.3137	0.328	0.3543	0.3565	0.3183	0.3172	0.3401	0.3477	0.3331	0.3229	0.2934	0.3262	0.3605	0.3589	0.3492	0.3734	0.4177	0.3568	0.354	0.3643
ENSG00000004139	SARM1	0.8861	0.8981	0.8978	0.898	0.9003	0.8668	0.8968	0.8975	0.8677	0.8653	0.8874	0.897	0.9002	0.8971	0.8868	0.8872	0.8892	0.8933	0.8938	0.8923	0.8933	0.8886
ENSG00000001617	SEMA3F	0.5577	0.5	0.5639	0.5431	0.4904	0.5875	0.5652	0.5685	0.5846	0.5844	0.5856	0.5591	0.5654	0.5767	0.5938	0.5928	0.6191	0.5862	0.6252	0.625	0.6037	0.6161
ENSG00000001461	NIPAL3	0.8563	0.854	0.8498	0.838	0.8444	0.8165	0.8516	0.8193	0.826	0.8248	0.8531	0.8199	0.8232	0.8289	0.8337	0.851	0.8423	0.8354	0.8247	0.8369	0.8357	0.8445
ENSG00000001626	CFTR	0.6225	0.6395	0.589	0.7331	0.6352	0.8188	0.6292	0.7947	0.8262	0.8283	0.6085	0.7957	0.739	0.7643	0.771	0.5996	0.6619	0.647	0.5934	0.6093	0.6068	0.5962
ENSG00000003989	SLC7A2	0.8253	0.8685	0.8634	0.8612	0.8552	0.852	0.8732	0.8673	0.8378	0.8463	0.8299	0.867	0.862	0.868	0.8433	0.8222	0.8167	0.8581	0.8613	0.8461	0.8417	0.8269
ENSG00000001460	STPG1	0.5586	0.6424	0.5898	0.6636	0.6258	0.5912	0.624	0.6915	0.6317	0.6257	0.5876	0.6898	0.613	0.654	0.6121	0.5832	0.5762	0.5824	0.6119	0.5897	0.5675	0.5781
ENSG00000007038	PRSS21	0.2629	0.2535	0.311	0.255	0.2528	0.2807	0.25	0.2464	0.2697	0.2693	0.2689	0.2535	0.248	0.2546	0.2732	0.2657	0.2692	0.2734	0.2741	0.2629	0.2657	0.2623
ENSG00000006611	USH1C	0.3538	0.3386	0.4043	0.347	0.3554	0.3807	0.3661	0.3539	0.3694	0.3716	0.3474	0.356	0.357	0.3529	0.3648	0.3724	0.3701	0.3536	0.3609	0.3757	0.3594	0.3625
ENSG00000005243	COPZ2	0.2794	0.2817	0.3217	0.2852	0.2826	0.2833	0.3029	0.3295	0.2869	0.2776	0.2719	0.3167	0.3302	0.3149	0.2796	0.2794	0.3041	0.2918	0.2825	0.2909	0.2981	0.2905
ENSG00000005175	RPAP3	0.2606	0.2364	0.2424	0.2376	0.2237	0.3293	0.269	0.2708	0.3022	0.3139	0.259	0.2674	0.3068	0.2586	0.2755	0.279	0.2649	0.2649	0.2884	0.2773	0.26	0.2731
ENSG00000006625	GGCT	0.4644	0.405	0.3783	0.4229	0.4021	0.5052	0.3841	0.4429	0.4581	0.4704	0.4814	0.4341	0.3867	0.4199	0.4769	0.4607	0.4476	0.4489	0.4868	0.4834	0.4373	0.4734
ENSG00000006451	RALA	0.603	0.6671	0.7739	0.6085	0.6416	0.6271	0.7765	0.5961	0.6163	0.6314	0.5954	0.5921	0.6932	0.6185	0.6054	0.6121	0.6176	0.6287	0.6323	0.6277	0.6163	0.6042
ENSG00000006118	TMEM132A	0.6012	0.6665	0.6468	0.6776	0.6455	0.596	0.681	0.7123	0.6533	0.6453	0.5904	0.7165	0.6965	0.6934	0.6189	0.5493	0.5754	0.6031	0.5801	0.5643	0.5665	0.5474
ENSG00000006652	IFRD1	0.6414	0.6715	0.8001	0.7001	0.7144	0.8034	0.7726	0.7513	0.8041	0.8061	0.6258	0.7442	0.7771	0.7326	0.7516	0.6391	0.6775	0.6514	0.6219	0.6266	0.6515	0.6218
ENSG00000005073	HOXA11	0.5368	0.6396	0.7503	0.5395	0.6079	0.5	0.7431	0.55	0.516	0.5056	0.5373	0.546	0.6623	0.5661	0.5054	0.4683	0.5	0.5063	0.4727	0.4646	0.4765	0.4822
ENSG00000004799	PDK4	0.734	0.7645	0.8392	0.7116	0.7808	0.7113	0.8205	0.693	0.6924	0.6997	0.7189	0.6911	0.7899	0.7148	0.6818	0.6868	0.672	0.6975	0.6897	0.6823	0.6897	0.6823
ENSG00000006116	CACNG3	0.5186	0.5559	0.545	0.5813	0.5487	0.484	0.5649	0.5986	0.5396	0.519	0.5231	0.6077	0.5812	0.5721	0.535	0.5354	0.5292	0.5165	0.4931	0.5241	0.5221	0.5115
ENSG00000004776	HSPB6	0.3579	0.6276	0.7737	0.5	0.5926	0.3586	0.7526	0.474	0.3752	0.3639	0.3777	0.4616	0.6372	0.5233	0.3744	0.3856	0.4391	0.4334	0.4104	0.3988	0.4142	0.3839
ENSG00000005801	ZNF195	0.4092	0.4811	0.4211	0.4426	0.4584	0.4348	0.4278	0.4155	0.4184	0.417	0.4503	0.4426	0.3703	0.4212	0.4507	0.4186	0.3857	0.4037	0.4595	0.4227	0.3752	0.4361
ENSG00000186654	PRR5	0.4373	0.4574	0.5149	0.4729	0.482	0.4451	0.4414	0.5	0.4748	0.4409	0.4302	0.5	0.4305	0.5	0.4762	0.4624	0.5	0.5176	0.5185	0.4917	0.4934	0.4932
ENSG00000006210	CX3CL1	0.8319	0.8373	0.7398	0.8469	0.8357	0.7883	0.7673	0.8453	0.8125	0.8061	0.8337	0.8462	0.8139	0.838	0.8235	0.833	0.8271	0.8221	0.807	0.825	0.8255	0.8274
ENSG00000004975	DVL2	0.4285	0.389	0.3527	0.3867	0.3686	0.4839	0.3719	0.4052	0.4457	0.4675	0.4542	0.4168	0.3495	0.4059	0.4529	0.4379	0.4426	0.4362	0.4695	0.4658	0.4348	0.4537
ENSG00000006606	CCL26	0.1699	0.1541	0.156	0.1551	0.156	0.1596	0.154	0.1557	0.1579	0.1598	0.1678	0.1566	0.156	0.1559	0.1591	0.1686	0.1613	0.1603	0.1607	0.1652	0.1627	0.1641
ENSG00000079387	SENP1	0.8688	0.8724	0.8615	0.8689	0.8694	0.8336	0.8664	0.8625	0.8396	0.8362	0.868	0.8606	0.8586	0.8604	0.8558	0.8687	0.8619	0.8624	0.8556	0.8637	0.861	0.8644
ENSG00000007001	UPP2	0.5637	0.5542	0.6876	0.5872	0.6276	0.5726	0.6241	0.5385	0.5541	0.5681	0.5731	0.5377	0.6447	0.5169	0.5545	0.5504	0.5323	0.527	0.5531	0.5354	0.5463	0.5502
ENSG00000006074	CCL18	0.7666	0.6923	0.5546	0.7015	0.6864	0.7048	0.5519	0.6321	0.708	0.7021	0.7678	0.6386	0.5177	0.6371	0.7227	0.7715	0.7502	0.7153	0.7186	0.7435	0.7391	0.7623
ENSG00000075790	BCAP29	0.8992	0.9004	0.896	0.8994	0.8994	0.8828	0.8986	0.8974	0.8848	0.8801	0.8994	0.8976	0.8977	0.899	0.8967	0.8989	0.8992	0.8988	0.8996	0.8992	0.899	0.8992
ENSG00000006453	BAIAP2L1	0.6767	0.5168	0.5645	0.5468	0.5355	0.6103	0.5265	0.5539	0.5914	0.5735	0.6445	0.561	0.5128	0.5566	0.6086	0.6931	0.6569	0.6617	0.6421	0.6792	0.6684	0.6783
ENSG00000010626	LRRC23	0.6716	0.6241	0.645	0.6708	0.6232	0.6982	0.6828	0.7158	0.677	0.6874	0.7024	0.7079	0.7275	0.7289	0.6824	0.7061	0.7201	0.7117	0.7631	0.7342	0.712	0.7215
ENSG00000008735	MAPK8IP2	0.7662	0.7622	0.8049	0.7959	0.8018	0.7774	0.7932	0.7944	0.7594	0.7677	0.7777	0.791	0.8418	0.7997	0.76	0.7799	0.7843	0.7896	0.8204	0.7883	0.7871	0.7859
ENSG00000006047	YBX2	0.512	0.628	0.7213	0.5677	0.593	0.5242	0.7219	0.5659	0.5352	0.5278	0.5519	0.5543	0.6657	0.6116	0.5499	0.5599	0.5925	0.573	0.621	0.5915	0.5777	0.5884
ENSG00000009780	FAM76A	0.7359	0.6797	0.6837	0.7054	0.6582	0.7443	0.709	0.7207	0.715	0.7251	0.7504	0.7063	0.7136	0.7333	0.7221	0.7567	0.7501	0.7299	0.7701	0.7581	0.754	0.7652
ENSG00000007520	TSR3	0.3424	0.2932	0.2937	0.3184	0.2769	0.3862	0.3197	0.3429	0.352	0.3549	0.3519	0.3299	0.3364	0.3228	0.3419	0.3766	0.3708	0.3424	0.3898	0.3785	0.3564	0.3805
ENSG00000007376	RPUSD1	0.62	0.6566	0.5999	0.6624	0.6344	0.6368	0.6511	0.6956	0.6583	0.6576	0.623	0.6969	0.6325	0.6718	0.6327	0.6	0.6016	0.6158	0.617	0.5988	0.5958	0.5958
ENSG00000005882	PDK2	0.7052	0.6101	0.6377	0.6404	0.5941	0.7457	0.6575	0.6676	0.7031	0.7056	0.7122	0.6592	0.6147	0.678	0.706	0.7348	0.7266	0.732	0.7392	0.7363	0.7435	0.7304
ENSG00000008282	SYPL1	0.5903	0.4738	0.4495	0.4552	0.4771	0.5684	0.4303	0.4652	0.5314	0.5382	0.5648	0.4925	0.4357	0.4674	0.5429	0.5378	0.5193	0.554	0.5423	0.5511	0.5177	0.5365
ENSG00000007306	CEACAM7	0.5532	0.54	0.7007	0.666	0.641	0.8133	0.6085	0.7353	0.8164	0.8193	0.5516	0.7313	0.7169	0.6895	0.7399	0.5315	0.6351	0.5733	0.5256	0.5376	0.5721	0.544
ENSG00000006282	SPATA20	0.5	0.7049	0.8189	0.6213	0.6776	0.5154	0.8113	0.639	0.5885	0.55	0.4913	0.631	0.7542	0.6498	0.5371	0.5176	0.5748	0.5708	0.5301	0.5318	0.559	0.5144
ENSG00000010270	STARD3NL	0.5352	0.4844	0.5	0.509	0.4636	0.5551	0.5138	0.524	0.5469	0.5466	0.5691	0.5243	0.5171	0.5438	0.5622	0.5543	0.5796	0.5445	0.5874	0.5786	0.5583	0.5855
ENSG00000010278	CD9	0.1857	0.2218	0.221	0.219	0.2023	0.2063	0.2341	0.2543	0.2276	0.23	0.1889	0.2407	0.2728	0.2255	0.2101	0.1856	0.1916	0.1926	0.1921	0.2069	0.1902	0.1856
ENSG00000010072	SPRTN	0.6085	0.6538	0.7634	0.5623	0.6368	0.5	0.7593	0.5631	0.534	0.5232	0.5592	0.5669	0.6791	0.5884	0.5291	0.5524	0.5786	0.6092	0.562	0.5864	0.5762	0.5563
ENSG00000008405	CRY1	0.3079	0.3899	0.4427	0.3939	0.389	0.3074	0.4001	0.3685	0.3331	0.3415	0.3127	0.3732	0.3997	0.3549	0.3221	0.3225	0.3116	0.3126	0.3577	0.3266	0.3004	0.3321
ENSG00000006534	ALDH3B1	0.4123	0.4668	0.4948	0.4426	0.4789	0.3871	0.4469	0.4116	0.3907	0.3877	0.4109	0.4274	0.4112	0.4279	0.3962	0.4353	0.418	0.4069	0.4576	0.4362	0.4157	0.4417
ENSG00000008517	IL32	0.2723	0.2746	0.2669	0.2672	0.2658	0.2675	0.2896	0.3001	0.2713	0.2689	0.2686	0.2899	0.3228	0.2768	0.2694	0.2716	0.2751	0.282	0.2823	0.276	0.2773	0.2775
ENSG00000007255	TRAPPC6A	0.2869	0.3331	0.2999	0.3092	0.3335	0.2946	0.2782	0.2808	0.2946	0.2935	0.2943	0.2941	0.2609	0.298	0.3027	0.3117	0.2905	0.3041	0.3512	0.3043	0.2866	0.3185
ENSG00000008438	PGLYRP1	0.1834	0.1891	0.1842	0.1817	0.1838	0.1948	0.1856	0.1849	0.1946	0.1895	0.1852	0.1905	0.1841	0.1878	0.1957	0.1852	0.1865	0.196	0.1931	0.1865	0.1905	0.1832
ENSG00000009790	TRAF3IP3	0.3641	0.2955	0.3047	0.3336	0.283	0.4059	0.3236	0.3391	0.3552	0.369	0.362	0.3117	0.352	0.3186	0.3531	0.387	0.3837	0.3531	0.402	0.3893	0.3625	0.387
ENSG00000010017	RANBP9	0.5702	0.3578	0.3537	0.3524	0.4018	0.4422	0.328	0.333	0.4024	0.3843	0.513	0.3608	0.3388	0.3531	0.4423	0.5318	0.5077	0.5	0.4843	0.5209	0.5086	0.5218
ENSG00000010219	DYRK4	0.4876	0.4665	0.3892	0.4265	0.4308	0.5133	0.4341	0.4498	0.4912	0.5058	0.4887	0.4573	0.3912	0.4628	0.4807	0.4344	0.4283	0.4676	0.4672	0.4386	0.4274	0.4565
ENSG00000019582	CD74	0.5943	0.6636	0.7566	0.6155	0.6293	0.6035	0.7585	0.6264	0.5967	0.5907	0.6304	0.6148	0.7161	0.6642	0.6112	0.6485	0.6604	0.6304	0.6672	0.6641	0.6627	0.6634
ENSG00000005884	ITGA3	0.7225	0.6218	0.6228	0.6535	0.5817	0.7635	0.6778	0.7097	0.72	0.7481	0.7073	0.6998	0.7114	0.6933	0.6991	0.7241	0.7013	0.7434	0.7586	0.7196	0.7114	0.7095
ENSG00000091704	CPA1	0.1439	0.1439	0.1439	0.1439	0.1439	0.1439	0.1439	0.1439	0.1439	0.1439	0.1439	0.1439	0.1439	0.1439	0.1439	0.1439	0.1439	0.1439	0.1439	0.1439	0.1439	0.1439
ENSG00000010610	CD4	0.8561	0.8209	0.6968	0.829	0.824	0.7833	0.7069	0.782	0.8064	0.797	0.8544	0.7838	0.7224	0.7815	0.8304	0.8594	0.8487	0.8241	0.8116	0.8419	0.8423	0.8517
ENSG00000004777	ARHGAP33	0.2873	0.2577	0.2512	0.2734	0.2572	0.3269	0.2825	0.2979	0.3144	0.324	0.283	0.2899	0.2897	0.2858	0.3105	0.3013	0.2933	0.2935	0.3131	0.2904	0.2898	0.2935
ENSG00000008323	PLEKHG6	0.467	0.4267	0.4742	0.4747	0.4201	0.4916	0.4837	0.4877	0.5	0.4909	0.5114	0.4872	0.4882	0.5058	0.5108	0.5172	0.5463	0.5	0.548	0.5535	0.5259	0.5455
ENSG00000006059	KRT33A	0.1375	0.1375	0.1375	0.1375	0.1375	0.1375	0.1375	0.1375	0.1375	0.1375	0.1375	0.1375	0.1375	0.1375	0.1375	0.1375	0.1375	0.1375	0.1375	0.1375	0.1375	0.1375
ENSG00000006459	JHDM1D	0.8556	0.8859	0.8933	0.8803	0.8746	0.8965	0.8961	0.8894	0.8936	0.8954	0.8499	0.8882	0.893	0.8908	0.8852	0.8341	0.8725	0.8905	0.8903	0.8806	0.8754	0.865
ENSG00000008988	RPS20	0.5181	0.3831	0.414	0.3996	0.4067	0.4701	0.3881	0.4017	0.4523	0.454	0.4913	0.4255	0.4073	0.4174	0.4502	0.5405	0.5274	0.4805	0.4843	0.5345	0.5168	0.5296
ENSG00000008118	CAMK1G	0.4115	0.6141	0.6973	0.6298	0.679	0.4019	0.6482	0.6464	0.5387	0.5131	0.4468	0.646	0.6965	0.5892	0.4943	0.3949	0.4085	0.4277	0.375	0.3943	0.442	0.3732
ENSG00000005486	RHBDD2	0.8167	0.7462	0.6333	0.7575	0.7439	0.7613	0.6388	0.7132	0.7663	0.7635	0.8114	0.7139	0.5968	0.7236	0.7745	0.8121	0.8003	0.7838	0.778	0.7949	0.7984	0.8074
ENSG00000004779	NDUFAB1	0.283	0.2699	0.2426	0.2695	0.2712	0.2794	0.2548	0.2591	0.2772	0.3025	0.2703	0.265	0.2518	0.2579	0.2687	0.2532	0.2566	0.2629	0.2654	0.2507	0.2549	0.255
ENSG00000008394	MGST1	0.3584	0.3832	0.3279	0.3595	0.3608	0.4015	0.3505	0.3533	0.3763	0.3821	0.376	0.3712	0.326	0.3507	0.3841	0.3364	0.3234	0.3276	0.3465	0.3441	0.3115	0.3528
ENSG00000008324	SS18L2	0.4879	0.4132	0.3628	0.4165	0.3913	0.5341	0.3886	0.426	0.4615	0.4823	0.5256	0.4093	0.376	0.4133	0.4946	0.5429	0.5087	0.4773	0.516	0.5297	0.5275	0.5515
ENSG00000006025	OSBPL7	0.8116	0.7506	0.6904	0.7612	0.7626	0.722	0.647	0.709	0.7596	0.7405	0.8081	0.7137	0.6083	0.7114	0.7652	0.8178	0.8028	0.7654	0.7436	0.7897	0.7938	0.8056
ENSG00000006377	DLX6	0.7549	0.68	0.5548	0.6956	0.6877	0.6429	0.5551	0.636	0.6882	0.6693	0.7471	0.6443	0.5225	0.6282	0.6984	0.7585	0.7312	0.6984	0.6764	0.7273	0.7206	0.7428
ENSG00000007312	CD79B	0.3273	0.3869	0.6021	0.4098	0.5103	0.2925	0.4683	0.3403	0.3101	0.2975	0.3241	0.3419	0.4595	0.3144	0.3039	0.3161	0.3023	0.2978	0.297	0.3025	0.3461	0.3091
ENSG00000008197	TFAP2D	0.1886	0.1809	0.1834	0.1842	0.1795	0.1979	0.1871	0.1812	0.1909	0.19	0.1869	0.1825	0.1907	0.1844	0.1923	0.1796	0.1774	0.1852	0.1859	0.1808	0.1798	0.1789
ENSG00000035141	FAM136A	0.7071	0.4934	0.4891	0.6381	0.5	0.8179	0.4912	0.7332	0.8119	0.8149	0.6921	0.7308	0.6395	0.7041	0.7712	0.7068	0.7133	0.7055	0.7042	0.6977	0.6958	0.6993
ENSG00000041357	PSMA4	0.2412	0.1905	0.1877	0.1943	0.2086	0.2174	0.1901	0.2013	0.2035	0.2053	0.2099	0.2029	0.1933	0.1974	0.2069	0.2007	0.2144	0.2128	0.2029	0.2075	0.2042	0.2028
ENSG00000031003	FAM13B	0.7477	0.6116	0.5592	0.611	0.6062	0.6931	0.5684	0.616	0.6619	0.6647	0.7196	0.6167	0.5478	0.6179	0.6722	0.7094	0.6723	0.6998	0.6804	0.6957	0.6839	0.7024
ENSG00000035681	NSMAF	0.4063	0.3533	0.2942	0.3391	0.3323	0.3942	0.3386	0.3544	0.3802	0.3952	0.3633	0.3609	0.3237	0.352	0.3512	0.3531	0.3468	0.3537	0.3562	0.4427	0.3363	0.3589
ENSG00000186115	CYP4F2	0.6231	0.5512	0.5699	0.5894	0.5436	0.644	0.5801	0.607	0.6069	0.609	0.6376	0.5951	0.59	0.6152	0.621	0.6374	0.6417	0.6339	0.6868	0.6522	0.6351	0.6516
ENSG00000040531	CTNS	0.6723	0.5567	0.6074	0.604	0.5493	0.6585	0.6165	0.6195	0.6394	0.6318	0.6844	0.6248	0.6306	0.6438	0.6522	0.7065	0.7041	0.6709	0.7197	0.7148	0.7004	0.7106
ENSG00000052841	TTC17	0.3801	0.3588	0.3686	0.4089	0.38	0.3993	0.3583	0.4435	0.4346	0.4133	0.3763	0.4401	0.4058	0.4317	0.4014	0.3945	0.3994	0.3839	0.3732	0.4065	0.3938	0.3874
ENSG00000036473	OTC	0.3251	0.3093	0.2319	0.2733	0.271	0.336	0.288	0.2722	0.3176	0.3381	0.3071	0.2669	0.2538	0.2908	0.2885	0.3033	0.2825	0.2951	0.308	0.2933	0.2777	0.3075
ENSG00000033100	CHPF2	0.2462	0.211	0.2054	0.2126	0.2177	0.2144	0.2153	0.2137	0.2066	0.209	0.2206	0.2118	0.2119	0.2111	0.2131	0.2127	0.2262	0.2113	0.2039	0.2024	0.2037	0.2092
ENSG00000022355	GABRA1	0.7646	0.8256	0.8549	0.7471	0.8061	0.7599	0.8555	0.7418	0.7171	0.7282	0.7446	0.7431	0.817	0.7789	0.722	0.7487	0.732	0.8016	0.7806	0.7524	0.7421	0.7439
ENSG00000022277	RTFDC1	0.7413	0.6452	0.5214	0.6556	0.6501	0.6164	0.4898	0.5746	0.6614	0.6421	0.7346	0.5858	0.4707	0.5773	0.6708	0.746	0.7179	0.6547	0.6363	0.7036	0.7001	0.7274
ENSG00000031823	RANBP3	0.4842	0.5549	0.7373	0.5842	0.6609	0.4574	0.6416	0.5858	0.5245	0.5	0.4789	0.5767	0.6711	0.5421	0.4849	0.4746	0.467	0.4664	0.4401	0.4565	0.5	0.4602
ENSG00000039987	BEST2	0.3541	0.2889	0.2877	0.316	0.2775	0.4003	0.3033	0.3067	0.3515	0.3611	0.3638	0.2929	0.2925	0.3095	0.3529	0.3903	0.3801	0.3493	0.4002	0.39	0.3667	0.3907
ENSG00000059588	TARBP1	0.2106	0.1831	0.1813	0.1819	0.1822	0.2095	0.1773	0.182	0.1904	0.1988	0.2079	0.1834	0.1893	0.1834	0.2004	0.1954	0.1842	0.1917	0.197	0.2059	0.1893	0.1945
ENSG00000034713	GABARAPL2	0.3055	0.2476	0.2421	0.2559	0.2645	0.2511	0.2465	0.2441	0.2422	0.2372	0.278	0.2373	0.2359	0.2415	0.2709	0.2687	0.2293	0.2419	0.2362	0.2308	0.2271	0.2435
ENSG00000078668	VDAC3	0.3629	0.2922	0.2793	0.3148	0.2838	0.3969	0.3044	0.3028	0.3432	0.3527	0.3568	0.2913	0.2932	0.3042	0.3459	0.38	0.3776	0.3491	0.3983	0.3848	0.3586	0.3826
ENSG00000071203	MS4A12	0.2399	0.231	0.2121	0.2237	0.2308	0.2333	0.223	0.2133	0.2202	0.2274	0.2405	0.208	0.215	0.2158	0.2248	0.2485	0.2344	0.2348	0.2429	0.2293	0.2341	0.2453
ENSG00000021488	SLC7A9	0.8229	0.8291	0.8264	0.8158	0.8226	0.7805	0.8279	0.7934	0.7902	0.7845	0.8292	0.7951	0.8047	0.8119	0.8106	0.8297	0.8311	0.8187	0.8258	0.8279	0.8256	0.8316
ENSG00000029364	SLC39A9	0.8152	0.8455	0.8716	0.8676	0.8468	0.8961	0.8688	0.8877	0.8957	0.8962	0.8108	0.8863	0.8839	0.8833	0.8867	0.8068	0.8469	0.8615	0.852	0.8254	0.8384	0.8053
ENSG00000023734	STRAP	0.5	0.4732	0.4297	0.4463	0.4684	0.4518	0.4046	0.4244	0.4344	0.4323	0.4905	0.4358	0.3965	0.4381	0.4723	0.5419	0.5129	0.5	0.5606	0.5322	0.5127	0.5456
ENSG00000037757	MRI1	0.8266	0.7536	0.6452	0.8045	0.7603	0.8534	0.6392	0.8185	0.8567	0.8556	0.8232	0.8211	0.7375	0.8068	0.8439	0.8239	0.8289	0.8071	0.7886	0.8106	0.811	0.8176
ENSG00000015568	RGPD5	0.6491	0.8131	0.853	0.7403	0.7869	0.6517	0.8538	0.747	0.679	0.6802	0.6275	0.7429	0.8302	0.7724	0.6494	0.5987	0.6339	0.6809	0.6466	0.6204	0.6243	0.5981
ENSG00000013583	HEBP1	0.59	0.5448	0.5115	0.5511	0.5211	0.6184	0.5313	0.6008	0.6211	0.6273	0.5797	0.5849	0.5167	0.5872	0.5968	0.5475	0.5635	0.596	0.5825	0.5521	0.5619	0.5631
ENSG00000048544	MRPS10	0.6465	0.7009	0.7703	0.7002	0.6579	0.8171	0.7721	0.7646	0.8192	0.8214	0.6288	0.7588	0.7535	0.7573	0.7626	0.6328	0.6906	0.6858	0.6442	0.6402	0.6448	0.6329
ENSG00000023516	AKAP11	0.8753	0.8708	0.8596	0.8696	0.8821	0.8466	0.8295	0.848	0.8444	0.8478	0.8724	0.8523	0.8492	0.8499	0.8607	0.8701	0.8605	0.8736	0.8713	0.8659	0.8666	0.8679
ENSG00000059915	PSD	0.383	0.3278	0.3116	0.3261	0.3287	0.3949	0.3176	0.3016	0.3453	0.3506	0.4163	0.3128	0.308	0.32	0.3815	0.4634	0.432	0.3811	0.3881	0.4629	0.4615	0.4765
ENSG00000011105	TSPAN9	0.7534	0.718	0.792	0.7386	0.7566	0.748	0.765	0.7345	0.7261	0.7285	0.7529	0.7211	0.7901	0.7219	0.725	0.762	0.735	0.7408	0.7438	0.7552	0.7648	0.76
ENSG00000037965	HOXC8	0.6472	0.5978	0.6433	0.6223	0.5881	0.6381	0.638	0.6424	0.6444	0.6477	0.6258	0.63	0.622	0.641	0.6194	0.619	0.6297	0.6443	0.6199	0.6314	0.6451	0.6368
ENSG00000048545	GUCA1A	0.3654	0.7065	0.8121	0.5728	0.7183	0.3243	0.7973	0.5	0.3754	0.3539	0.3598	0.5	0.752	0.5566	0.3541	0.3548	0.4423	0.4514	0.4004	0.3891	0.4521	0.356
ENSG00000043462	LCP2	0.7751	0.6824	0.6692	0.7624	0.6566	0.857	0.7009	0.8173	0.8562	0.8579	0.7646	0.8159	0.7911	0.7997	0.8238	0.7516	0.7629	0.762	0.7343	0.7289	0.7408	0.7459
ENSG00000042813	ZPBP	0.1471	0.1471	0.1471	0.1471	0.1471	0.1471	0.1471	0.1471	0.1471	0.1471	0.1471	0.1471	0.1471	0.1471	0.1471	0.1471	0.1471	0.1471	0.1471	0.1471	0.1471	0.1471
ENSG00000034971	MYOC	0.336	0.6215	0.7024	0.5483	0.5872	0.3481	0.7024	0.5582	0.4496	0.4193	0.3581	0.5614	0.6283	0.5673	0.4261	0.3514	0.4166	0.4398	0.3831	0.3995	0.4039	0.3529
ENSG00000023287	RB1CC1	0.4861	0.4232	0.4253	0.4133	0.4193	0.4658	0.4242	0.4213	0.4208	0.4197	0.5	0.4187	0.4213	0.4126	0.4559	0.5364	0.5087	0.4565	0.463	0.5283	0.5308	0.549
ENSG00000014919	COX15	0.685	0.5908	0.7113	0.7253	0.6704	0.828	0.6633	0.7719	0.8272	0.8299	0.6663	0.767	0.7429	0.7366	0.7845	0.6596	0.7015	0.6726	0.6597	0.6476	0.6638	0.648
ENSG00000011478	QPCTL	0.7545	0.6661	0.5411	0.6888	0.6681	0.6815	0.5336	0.6166	0.6932	0.6837	0.7536	0.6238	0.5	0.6242	0.7063	0.7615	0.7414	0.7034	0.7032	0.7356	0.7299	0.7495
ENSG00000239672	NME1	0.5221	0.6484	0.755	0.5715	0.6156	0.5	0.7528	0.5583	0.5315	0.5265	0.5125	0.5445	0.6624	0.5791	0.5134	0.4811	0.5	0.5205	0.5	0.4831	0.4776	0.4728
ENSG00000013563	DNASE1L1	0.5844	0.5809	0.7033	0.6709	0.6532	0.8175	0.6276	0.7484	0.8189	0.8216	0.5988	0.7482	0.7284	0.7094	0.7585	0.5694	0.6445	0.611	0.5816	0.5823	0.5969	0.5791
ENSG00000007541	PIGQ	0.5455	0.7422	0.7804	0.6656	0.7066	0.5485	0.7841	0.6884	0.6119	0.6048	0.5555	0.6876	0.7346	0.6964	0.5803	0.5205	0.5453	0.5899	0.5835	0.5283	0.5297	0.5286
ENSG00000011485	PPP5C	0.2365	0.3038	0.3429	0.2772	0.306	0.2367	0.3366	0.3016	0.2573	0.2545	0.2479	0.2947	0.3293	0.2825	0.24	0.2391	0.2727	0.2571	0.2551	0.2444	0.267	0.2397
ENSG00000068438	FTSJ1	0.7934	0.7518	0.6643	0.7613	0.7739	0.6959	0.6263	0.6841	0.7268	0.7139	0.7915	0.6914	0.6484	0.684	0.7577	0.7976	0.7824	0.749	0.7332	0.773	0.7769	0.7872
ENSG00000026297	RNASET2	0.5067	0.6408	0.7592	0.5633	0.6036	0.5392	0.7561	0.5589	0.5404	0.5437	0.5198	0.556	0.6718	0.5799	0.5179	0.5362	0.5658	0.5551	0.5642	0.5583	0.5467	0.5344
ENSG00000033122	LRRC7	0.7756	0.7204	0.585	0.7192	0.7156	0.6968	0.5845	0.6544	0.7181	0.7179	0.7698	0.6592	0.5332	0.6616	0.7222	0.7748	0.7527	0.7229	0.7235	0.7459	0.7417	0.7654
ENSG00000080293	SCTR	0.1914	0.2207	0.2052	0.1987	0.2155	0.1877	0.2205	0.1933	0.1894	0.1861	0.1981	0.1971	0.2008	0.1981	0.1903	0.199	0.2218	0.2102	0.2138	0.2071	0.2249	0.1964
ENSG00000027847	B4GALT7	0.2194	0.2297	0.2252	0.2197	0.2181	0.2379	0.2409	0.2276	0.2335	0.242	0.2197	0.2261	0.2294	0.2318	0.2314	0.217	0.2143	0.221	0.2184	0.2162	0.2163	0.2208
ENSG00000012963	UBR7	0.7058	0.5616	0.557	0.5793	0.5578	0.6682	0.5556	0.5724	0.6137	0.6161	0.6978	0.5669	0.5218	0.5718	0.6542	0.7358	0.7031	0.6954	0.6975	0.7237	0.7262	0.728
ENSG00000029363	BCLAF1	0.792	0.7292	0.6477	0.7989	0.7197	0.8749	0.6884	0.8395	0.8722	0.8744	0.7837	0.8385	0.769	0.8228	0.8486	0.7775	0.7845	0.805	0.8113	0.7721	0.7665	0.7767
ENSG00000040608	RTN4R	0.4324	0.3113	0.2764	0.3001	0.3135	0.3724	0.2949	0.2801	0.325	0.326	0.4398	0.2866	0.2798	0.2945	0.3655	0.4583	0.4309	0.3768	0.3802	0.4364	0.4523	0.467
ENSG00000012983	MAP4K5	0.3912	0.3239	0.3631	0.3299	0.3446	0.3523	0.3291	0.3256	0.3317	0.3413	0.35	0.3238	0.3361	0.3187	0.3314	0.3495	0.3388	0.3267	0.3247	0.3495	0.3263	0.3473
ENSG00000012061	ERCC1	0.8168	0.8425	0.8342	0.8279	0.8344	0.7442	0.8379	0.8102	0.7888	0.7778	0.818	0.8121	0.8223	0.8129	0.7936	0.8199	0.8076	0.7907	0.7786	0.7973	0.7986	0.8094
ENSG00000048462	TNFRSF17	0.2152	0.4576	0.62	0.3256	0.4148	0.2044	0.6093	0.2948	0.2212	0.2144	0.2276	0.2841	0.4669	0.3518	0.2235	0.2305	0.2718	0.2701	0.2598	0.2558	0.2562	0.2366
ENSG00000039523	FAM65A	0.189	0.2088	0.2045	0.1928	0.1959	0.1932	0.2192	0.2027	0.1919	0.206	0.191	0.1977	0.1993	0.2068	0.1889	0.1959	0.1932	0.1877	0.1874	0.1901	0.1894	0.1971
ENSG00000038219	BOD1L1	0.894	0.8738	0.7628	0.8801	0.8754	0.8616	0.7947	0.8637	0.8618	0.8583	0.8927	0.8652	0.8093	0.8678	0.8841	0.8935	0.8908	0.8885	0.8859	0.8901	0.8902	0.8919
ENSG00000042317	SPATA7	0.3493	0.3532	0.2704	0.3214	0.3334	0.383	0.2875	0.3176	0.3633	0.3828	0.355	0.3418	0.2955	0.3257	0.357	0.3302	0.2922	0.3156	0.3207	0.3085	0.3413	0.3535
ENSG00000047932	GOPC	0.7931	0.8448	0.8454	0.849	0.8276	0.8736	0.8541	0.8646	0.87	0.8719	0.7989	0.8624	0.8608	0.8646	0.8602	0.7985	0.8327	0.8457	0.8613	0.8349	0.8307	0.8219
ENSG00000011198	ABHD5	0.7388	0.6447	0.5222	0.6568	0.6445	0.6496	0.5111	0.5963	0.6638	0.6558	0.7314	0.5892	0.473	0.5964	0.6722	0.7409	0.719	0.6803	0.6676	0.7092	0.7085	0.7294
ENSG00000241644	INMT	0.6203	0.5967	0.5339	0.5688	0.5592	0.6166	0.5402	0.5731	0.6164	0.6289	0.5924	0.5846	0.5	0.5821	0.6051	0.5988	0.5853	0.6178	0.6432	0.6109	0.5864	0.5949
ENSG00000013588	GPRC5A	0.9043	0.9025	0.8726	0.9036	0.903	0.9022	0.882	0.9029	0.9028	0.9021	0.9043	0.9031	0.8947	0.903	0.9042	0.9046	0.9044	0.9041	0.9034	0.904	0.9045	0.9044
ENSG00000022567	SLC45A4	0.8456	0.8979	0.9021	0.891	0.8944	0.8604	0.9032	0.8949	0.8566	0.8587	0.8634	0.8939	0.9022	0.8982	0.8696	0.8341	0.8816	0.8899	0.8928	0.8868	0.8882	0.8782
ENSG00000019549	SNAI2	0.5576	0.4461	0.4494	0.4498	0.4619	0.5	0.4085	0.4473	0.4881	0.5052	0.533	0.4655	0.4076	0.4356	0.4822	0.4764	0.461	0.4518	0.4391	0.4403	0.4552	0.4826
ENSG00000091656	ZFHX4	0.7754	0.8024	0.8087	0.7256	0.7741	0.7861	0.8142	0.7302	0.7307	0.7515	0.7705	0.7448	0.7616	0.7557	0.7441	0.758	0.7271	0.7875	0.785	0.7558	0.7394	0.7582
ENSG00000042062	FAM65C	0.5718	0.4064	0.4523	0.4475	0.4144	0.5502	0.44	0.48	0.5094	0.5144	0.5472	0.4733	0.4503	0.4619	0.5226	0.5855	0.5643	0.5392	0.5649	0.5768	0.5644	0.5743
ENSG00000019505	SYT13	0.8048	0.865	0.8586	0.8781	0.8497	0.8937	0.8702	0.8923	0.8946	0.8948	0.8051	0.892	0.8876	0.8884	0.8848	0.8027	0.8408	0.8493	0.8315	0.8149	0.8259	0.8031
ENSG00000079112	CDH17	0.7786	0.6982	0.5594	0.6967	0.6996	0.6978	0.5461	0.6322	0.7115	0.703	0.773	0.6468	0.514	0.6372	0.7272	0.7707	0.7493	0.7197	0.705	0.7345	0.7382	0.7597
ENSG00000048707	VPS13D	0.7274	0.8468	0.8753	0.8048	0.829	0.6973	0.8761	0.8066	0.7272	0.713	0.7368	0.8032	0.858	0.8157	0.7275	0.7499	0.7435	0.755	0.744	0.7449	0.7527	0.7452
ENSG00000017797	RALBP1	0.8265	0.7927	0.7619	0.7988	0.8198	0.7564	0.73	0.7446	0.7784	0.7701	0.8195	0.7476	0.7407	0.7456	0.783	0.8225	0.8061	0.7928	0.7747	0.8022	0.8054	0.814
ENSG00000011465	DCN	0.7097	0.6554	0.6449	0.6722	0.6557	0.6389	0.6644	0.7042	0.6524	0.6508	0.6955	0.7049	0.7045	0.6673	0.6549	0.7058	0.6672	0.6529	0.6364	0.6774	0.6927	0.6961
ENSG00000010818	HIVEP2	0.6909	0.789	0.8425	0.7156	0.7883	0.6861	0.8341	0.6841	0.6498	0.6599	0.7013	0.6785	0.8071	0.7206	0.6598	0.6849	0.6672	0.6886	0.6825	0.6702	0.6956	0.6853
ENSG00000023902	PLEKHO1	0.4854	0.4693	0.5244	0.5	0.4569	0.5099	0.5392	0.5334	0.5211	0.5148	0.5321	0.5184	0.5542	0.5342	0.5298	0.5354	0.5718	0.5227	0.5693	0.566	0.554	0.5641
ENSG00000015532	XYLT2	0.7142	0.6695	0.6557	0.6864	0.6564	0.7401	0.6961	0.7199	0.7115	0.7293	0.7183	0.7169	0.7122	0.7321	0.7047	0.7178	0.7198	0.7365	0.7722	0.724	0.7179	0.7222
ENSG00000185864	NPIPB4	0.4749	0.4452	0.4927	0.4882	0.4393	0.5066	0.5	0.5112	0.5128	0.5081	0.5215	0.5052	0.511	0.5221	0.5239	0.5293	0.5642	0.5136	0.5644	0.5669	0.5447	0.5628
ENSG00000069399	BCL3	0.343	0.2849	0.2675	0.311	0.2676	0.3968	0.2962	0.3018	0.3444	0.3601	0.3531	0.286	0.29	0.3014	0.3446	0.374	0.3658	0.342	0.3913	0.3779	0.3552	0.3746
ENSG00000053918	KCNQ1	0.3838	0.383	0.433	0.3943	0.3814	0.3964	0.4162	0.4205	0.4297	0.4125	0.3757	0.432	0.4264	0.4205	0.4029	0.382	0.3848	0.3869	0.379	0.3718	0.3659	0.3705
ENSG00000061273	HDAC7	0.8491	0.8512	0.7996	0.8535	0.8581	0.8065	0.7954	0.8408	0.8191	0.8176	0.8512	0.8419	0.8264	0.8332	0.8353	0.8493	0.8341	0.8308	0.8297	0.8344	0.8394	0.8461
ENSG00000038295	TLL1	0.8389	0.8439	0.7664	0.8581	0.8282	0.8628	0.8396	0.8683	0.8446	0.85	0.8531	0.8669	0.8497	0.8736	0.8621	0.8238	0.8691	0.8852	0.891	0.8798	0.8746	0.8675
ENSG00000073150	PANX2	0.5775	0.6613	0.6413	0.6699	0.6652	0.5555	0.651	0.6874	0.6308	0.6108	0.5742	0.7044	0.6265	0.6649	0.6183	0.5592	0.5756	0.6148	0.5657	0.5675	0.5722	0.5434
ENSG00000079432	CIC	0.3299	0.4801	0.4322	0.4834	0.4639	0.3315	0.4456	0.5	0.4292	0.4072	0.3464	0.5167	0.4442	0.4813	0.4019	0.3249	0.3403	0.3465	0.3194	0.3524	0.332	0.317
ENSG00000071539	TRIP13	0.3825	0.3799	0.3363	0.3402	0.3621	0.4078	0.3271	0.345	0.372	0.3861	0.3873	0.3582	0.3296	0.3547	0.3908	0.3518	0.3386	0.3537	0.3656	0.3556	0.3366	0.3741
ENSG00000065320	NTN1	0.8086	0.8363	0.7742	0.8414	0.8222	0.8355	0.8196	0.8544	0.8248	0.8313	0.8132	0.8536	0.8332	0.8581	0.8231	0.8145	0.8285	0.8517	0.8636	0.8438	0.8465	0.821
ENSG00000071575	TRIB2	0.7451	0.833	0.859	0.8181	0.848	0.7452	0.8525	0.8244	0.7587	0.755	0.7539	0.8282	0.8538	0.8335	0.7522	0.7593	0.7759	0.8207	0.8183	0.7873	0.8006	0.7568
ENSG00000062725	APPBP2	0.8172	0.8048	0.7446	0.8152	0.8029	0.8398	0.7839	0.8219	0.815	0.8272	0.8161	0.826	0.7986	0.8328	0.8296	0.8196	0.8321	0.8622	0.8704	0.859	0.8521	0.8386
ENSG00000071282	LMCD1	0.2873	0.3198	0.3531	0.305	0.3054	0.3017	0.3394	0.3321	0.3102	0.3093	0.293	0.3292	0.3658	0.3126	0.2926	0.2843	0.2979	0.2905	0.2919	0.2875	0.298	0.2813
ENSG00000040933	INPP4A	0.889	0.8678	0.7537	0.8862	0.8708	0.8926	0.7838	0.8886	0.8928	0.8928	0.8884	0.8881	0.8627	0.8858	0.8917	0.8883	0.8889	0.8861	0.8844	0.8866	0.8863	0.8874
ENSG00000050730	TNIP3	0.5591	0.514	0.5594	0.5539	0.5	0.5721	0.5711	0.5674	0.5781	0.5753	0.5938	0.5674	0.5669	0.5853	0.5914	0.5999	0.6222	0.5795	0.623	0.6314	0.6036	0.6239
ENSG00000147724	FAM135B	0.8887	0.8943	0.8995	0.8957	0.8991	0.8718	0.8964	0.8932	0.8694	0.8661	0.8897	0.8914	0.9004	0.8941	0.8868	0.8881	0.893	0.8939	0.8966	0.8947	0.8951	0.8925
ENSG00000049541	RFC2	0.2642	0.2824	0.3014	0.3089	0.2909	0.2992	0.3035	0.3408	0.3091	0.3111	0.2715	0.3131	0.3376	0.3199	0.2925	0.2727	0.2828	0.2842	0.2864	0.2734	0.2792	0.2788
ENSG00000069943	PIGB	0.5074	0.4297	0.4783	0.4809	0.435	0.5539	0.492	0.5	0.5415	0.5473	0.4888	0.5	0.5126	0.4813	0.5364	0.4874	0.4791	0.4932	0.5057	0.4707	0.4596	0.4619
ENSG00000088256	GNA11	0.7551	0.8337	0.7294	0.8352	0.8193	0.7766	0.7876	0.8524	0.796	0.8064	0.7506	0.8539	0.8234	0.8419	0.7637	0.7159	0.7046	0.7732	0.7565	0.7022	0.7207	0.7024
ENSG00000129437	KLK14	0.2936	0.4148	0.6645	0.4318	0.5962	0.238	0.5282	0.3413	0.2779	0.2667	0.2982	0.348	0.5606	0.3022	0.2617	0.2771	0.2622	0.2539	0.2388	0.2436	0.3461	0.2542
ENSG00000067840	PDZD4	0.761	0.7426	0.6313	0.7534	0.7418	0.6612	0.6487	0.7275	0.7196	0.7029	0.7597	0.733	0.6828	0.7125	0.7233	0.7659	0.7416	0.7061	0.6718	0.7312	0.7351	0.7511
ENSG00000076826	CAMSAP3	0.2963	0.3564	0.5712	0.377	0.4852	0.2774	0.4335	0.3471	0.3015	0.2796	0.2958	0.3456	0.4313	0.338	0.2935	0.302	0.3294	0.3297	0.2936	0.3164	0.3691	0.3077
ENSG00000049769	PPP1R3F	0.5286	0.7254	0.7634	0.6219	0.6879	0.5344	0.7779	0.6361	0.5881	0.5715	0.5464	0.6518	0.7145	0.6906	0.5789	0.5918	0.6098	0.68	0.6817	0.5952	0.6177	0.5806
ENSG00000213999	MEF2B	0.4309	0.5151	0.5	0.5239	0.5	0.4287	0.4804	0.5429	0.5	0.4865	0.4899	0.5524	0.4866	0.5229	0.4857	0.5	0.4375	0.4473	0.4037	0.4535	0.486	0.4912
ENSG00000075975	MKRN2	0.6357	0.5118	0.5	0.5173	0.5059	0.5972	0.5151	0.5356	0.5518	0.5484	0.6481	0.5257	0.4887	0.5191	0.5875	0.6776	0.6442	0.6095	0.6027	0.6534	0.6805	0.6825
ENSG00000072818	ACAP1	0.1456	0.1456	0.1456	0.1456	0.1456	0.1456	0.1456	0.1456	0.1456	0.1456	0.1456	0.1456	0.1456	0.1456	0.1456	0.1456	0.1456	0.1456	0.1456	0.1456	0.1456	0.1456
ENSG00000077080	ACTL6B	0.168	0.167	0.1642	0.1676	0.1695	0.1655	0.1639	0.167	0.1662	0.1643	0.1685	0.1673	0.1627	0.1673	0.1671	0.1686	0.1668	0.1671	0.1677	0.1662	0.1663	0.169
ENSG00000052723	SIKE1	0.8989	0.8936	0.7997	0.8994	0.8934	0.9021	0.8542	0.9008	0.9022	0.9021	0.8991	0.9008	0.8912	0.9	0.9016	0.8989	0.9	0.8995	0.8991	0.8994	0.899	0.8991
ENSG00000064300	NGFR	0.8435	0.8623	0.874	0.8593	0.8726	0.8068	0.864	0.8451	0.8173	0.814	0.8459	0.8444	0.8659	0.8425	0.8296	0.8462	0.8425	0.8368	0.8318	0.8388	0.8475	0.8397
ENSG00000077063	CTTNBP2	0.8188	0.8299	0.8158	0.8489	0.8405	0.8532	0.8252	0.8539	0.8387	0.8475	0.8274	0.8511	0.8542	0.8568	0.8447	0.8177	0.8405	0.8666	0.8783	0.8608	0.8528	0.8416
ENSG00000136960	ENPP2	0.6871	0.5846	0.4576	0.5965	0.5889	0.555	0.4274	0.5074	0.6029	0.5804	0.6834	0.5129	0.406	0.5083	0.6154	0.6956	0.6588	0.5959	0.5764	0.6412	0.6424	0.671
ENSG00000008300	CELSR3	0.835	0.8255	0.8473	0.8141	0.8441	0.7493	0.8271	0.7604	0.771	0.7603	0.8308	0.7724	0.82	0.774	0.7897	0.8214	0.8129	0.8055	0.7871	0.8028	0.8184	0.8146
ENSG00000071859	FAM50A	0.2616	0.4123	0.3696	0.416	0.3976	0.2725	0.3703	0.437	0.3547	0.336	0.2836	0.4468	0.3729	0.4099	0.3344	0.2518	0.2554	0.2748	0.2526	0.2536	0.2488	0.2438
ENSG00000070985	TRPM5	0.4683	0.426	0.3505	0.3746	0.3688	0.4723	0.4041	0.3919	0.4539	0.4854	0.4403	0.3725	0.3449	0.4079	0.4097	0.4053	0.3837	0.4254	0.4389	0.3789	0.3775	0.414
ENSG00000013275	PSMC4	0.2195	0.2169	0.2076	0.2109	0.2203	0.227	0.2088	0.2228	0.2167	0.2102	0.2205	0.2185	0.1983	0.2341	0.2262	0.2298	0.2482	0.2425	0.2374	0.2468	0.246	0.2417
ENSG00000079308	TNS1	0.8678	0.8885	0.8922	0.8857	0.8847	0.888	0.8934	0.8916	0.8922	0.8911	0.8674	0.891	0.8919	0.8898	0.8853	0.8679	0.8757	0.8756	0.8585	0.8661	0.868	0.8642
ENSG00000067646	ZFY	0.6979	0.7743	0.8438	0.6638	0.741	0.6324	0.8424	0.6313	0.6328	0.646	0.6789	0.6292	0.7887	0.6955	0.6216	0.6515	0.6581	0.6679	0.6512	0.6493	0.6576	0.6456
ENSG00000053438	NNAT	0.3483	0.442	0.4637	0.408	0.4376	0.3516	0.4256	0.4184	0.3647	0.3598	0.3579	0.415	0.4196	0.4	0.3608	0.3845	0.3635	0.3602	0.4205	0.3784	0.3809	0.3891
ENSG00000133597	ADCK2	0.2909	0.4191	0.3787	0.428	0.41	0.2894	0.3826	0.4552	0.374	0.3502	0.2973	0.4615	0.3849	0.4319	0.3519	0.2893	0.3096	0.3257	0.2838	0.3	0.3115	0.2842
ENSG00000077009	NMRK2	0.2635	0.2657	0.2824	0.2777	0.2657	0.2802	0.284	0.3254	0.2975	0.282	0.2654	0.3165	0.325	0.3099	0.2781	0.2856	0.299	0.2896	0.2811	0.2898	0.2937	0.2876
ENSG00000073350	LLGL2	0.6198	0.576	0.5831	0.5827	0.5802	0.6443	0.5791	0.6033	0.63	0.6279	0.6025	0.6072	0.5445	0.6088	0.637	0.6185	0.6312	0.6555	0.6591	0.6339	0.6363	0.6161
ENSG00000063180	CA11	0.1665	0.1689	0.2029	0.1679	0.1655	0.1663	0.1739	0.1633	0.1672	0.1643	0.1674	0.1625	0.1666	0.167	0.1652	0.1683	0.1659	0.1682	0.1725	0.1664	0.1685	0.1704
ENSG00000026950	BTN3A1	0.5433	0.5261	0.5	0.507	0.4949	0.5659	0.5	0.54	0.5566	0.5701	0.5461	0.5381	0.5	0.5326	0.5342	0.4902	0.4667	0.5	0.5088	0.4711	0.4586	0.5
ENSG00000041988	THAP3	0.4203	0.4689	0.508	0.4717	0.4817	0.4137	0.4586	0.4678	0.4327	0.4291	0.4201	0.4549	0.4282	0.4519	0.4328	0.4327	0.4169	0.4122	0.4601	0.4242	0.4048	0.4451
ENSG00000070404	FSTL3	0.6551	0.6883	0.6558	0.704	0.6684	0.6809	0.6794	0.7178	0.6842	0.6863	0.6714	0.7187	0.6414	0.7022	0.6785	0.6674	0.6517	0.6635	0.6958	0.6718	0.6482	0.6617
ENSG00000183091	NEB	0.3095	0.3213	0.2465	0.307	0.302	0.3347	0.2864	0.3097	0.3196	0.319	0.3154	0.3263	0.2754	0.308	0.3216	0.2761	0.2721	0.2701	0.2856	0.2866	0.2533	0.2968
ENSG00000183914	DNAH2	0.8681	0.8764	0.8784	0.8836	0.8822	0.8858	0.8747	0.8871	0.8896	0.8886	0.8689	0.8858	0.8836	0.8829	0.8835	0.8699	0.8738	0.8675	0.8504	0.8634	0.8718	0.8675
ENSG00000060566	CREB3L3	0.5823	0.6652	0.6788	0.6675	0.6609	0.6019	0.6712	0.7091	0.652	0.6472	0.5824	0.711	0.6611	0.68	0.6185	0.5481	0.5875	0.6084	0.5825	0.5475	0.574	0.5396
ENSG00000075388	FGF4	0.213	0.2102	0.1845	0.1966	0.1969	0.2004	0.1993	0.1952	0.1962	0.1962	0.2107	0.1986	0.1883	0.2018	0.208	0.2084	0.2031	0.2102	0.2162	0.2152	0.2067	0.2117
ENSG00000072682	P4HA2	0.7199	0.6703	0.6553	0.7235	0.6645	0.7316	0.6988	0.7527	0.7166	0.725	0.7283	0.744	0.7479	0.7587	0.7232	0.7264	0.7336	0.7469	0.788	0.7565	0.7402	0.7338
ENSG00000074964	ARHGEF10L	0.2345	0.2824	0.2733	0.2554	0.2756	0.2397	0.2885	0.2431	0.2374	0.2357	0.25	0.2512	0.2604	0.2512	0.2403	0.2427	0.2644	0.2511	0.2564	0.2613	0.2653	0.2426
ENSG00000005001	PRSS22	0.4277	0.5159	0.4433	0.5244	0.4852	0.4409	0.4901	0.5402	0.5	0.495	0.4343	0.5401	0.4594	0.5124	0.4647	0.3783	0.3774	0.4203	0.3973	0.368	0.3639	0.3775
ENSG00000060642	PIGV	0.4266	0.3785	0.449	0.4146	0.393	0.4061	0.4417	0.42	0.4066	0.3987	0.4088	0.4018	0.4379	0.3948	0.4379	0.4065	0.3751	0.3776	0.3826	0.3699	0.3693	0.3791
ENSG00000054967	RELT	0.7636	0.8472	0.8663	0.8179	0.8271	0.791	0.8693	0.8201	0.7715	0.7858	0.7631	0.815	0.8536	0.8306	0.7504	0.7611	0.7601	0.8037	0.8149	0.772	0.76	0.7564
ENSG00000196083	IL1RAP	0.8772	0.8606	0.8472	0.8783	0.8538	0.8939	0.8564	0.8861	0.8936	0.8938	0.877	0.8852	0.8721	0.8832	0.8909	0.8779	0.8834	0.8809	0.8804	0.8797	0.8801	0.8784
ENSG00000054803	CBLN4	0.387	0.3937	0.3071	0.3851	0.3765	0.4377	0.3249	0.3865	0.4515	0.4872	0.3999	0.4506	0.3498	0.3887	0.4297	0.364	0.349	0.3588	0.3691	0.4848	0.3422	0.3753
ENSG00000012124	CD22	0.6882	0.6391	0.767	0.6596	0.7204	0.6437	0.7035	0.6381	0.6388	0.6317	0.6789	0.6331	0.7158	0.6112	0.6583	0.666	0.6305	0.6315	0.6296	0.6325	0.6569	0.6462
ENSG00000079385	CEACAM1	0.6695	0.5729	0.5	0.5485	0.544	0.6295	0.5424	0.5646	0.6136	0.6288	0.6508	0.5661	0.5074	0.5639	0.6103	0.6042	0.59	0.604	0.5991	0.5724	0.5889	0.6062
ENSG00000064545	TMEM161A	0.4547	0.3989	0.4169	0.4013	0.3925	0.5194	0.4275	0.4367	0.4717	0.4846	0.4876	0.4384	0.4375	0.4249	0.4778	0.533	0.5094	0.4776	0.5	0.53	0.5306	0.5393
ENSG00000073598	FNDC8	0.6717	0.5797	0.4556	0.5861	0.5827	0.5411	0.4246	0.5	0.5915	0.5694	0.6677	0.5	0.4054	0.5	0.6032	0.6832	0.6493	0.5855	0.5655	0.629	0.6332	0.6583
ENSG00000030582	GRN	0.2016	0.2042	0.2083	0.2089	0.2091	0.2144	0.2072	0.2115	0.2181	0.2109	0.2001	0.2119	0.214	0.2121	0.2126	0.2007	0.2074	0.2116	0.2066	0.1995	0.2051	0.2006
ENSG00000186847	KRT14	0.2832	0.2398	0.2607	0.2556	0.2494	0.2919	0.2571	0.2632	0.2786	0.2852	0.2702	0.25	0.2636	0.2492	0.2934	0.2807	0.2574	0.259	0.2725	0.2507	0.2511	0.2605
ENSG00000127663	KDM4B	0.6538	0.6557	0.7509	0.6668	0.7204	0.6658	0.6945	0.6219	0.6474	0.6552	0.6533	0.628	0.6904	0.6273	0.6504	0.6631	0.6464	0.6703	0.7061	0.6648	0.6686	0.6604
ENSG00000079999	KEAP1	0.706	0.6787	0.5428	0.6865	0.681	0.596	0.5537	0.6502	0.6524	0.6338	0.7046	0.6578	0.546	0.6406	0.6586	0.7124	0.6908	0.6479	0.617	0.6697	0.6778	0.6945
ENSG00000049449	RCN1	0.6979	0.6541	0.7042	0.6806	0.7156	0.6827	0.6712	0.67	0.6474	0.652	0.6995	0.6698	0.7147	0.6839	0.6617	0.7067	0.696	0.7109	0.7421	0.7167	0.7089	0.708
ENSG00000167759	KLK13	0.8449	0.8072	0.6689	0.8175	0.8104	0.7781	0.6858	0.7739	0.7941	0.7867	0.8442	0.7721	0.6831	0.7686	0.8211	0.8487	0.8396	0.8166	0.8084	0.8346	0.8368	0.8432
ENSG00000078898	BPIFB2	0.6891	0.583	0.4527	0.5924	0.5882	0.5524	0.4179	0.5	0.6023	0.5791	0.6817	0.5088	0.402	0.506	0.6131	0.6941	0.6593	0.5941	0.574	0.6389	0.6404	0.6689
ENSG00000069424	KCNAB2	0.752	0.8575	0.8822	0.8305	0.8586	0.7684	0.8796	0.8263	0.7582	0.7604	0.7667	0.8237	0.8676	0.837	0.7481	0.7743	0.7742	0.8038	0.8051	0.779	0.7971	0.7723
ENSG00000067182	TNFRSF1A	0.5434	0.6116	0.5475	0.6169	0.5872	0.546	0.5956	0.6504	0.6025	0.601	0.5397	0.6477	0.5864	0.6201	0.5667	0.4934	0.5	0.5419	0.5144	0.4776	0.4898	0.4892
ENSG00000071246	VASH1	0.8994	0.8983	0.8886	0.8979	0.8989	0.878	0.888	0.8917	0.8834	0.8758	0.8993	0.8922	0.8887	0.8931	0.8958	0.8996	0.8984	0.897	0.895	0.8979	0.8988	0.899
ENSG00000013297	CLDN11	0.5996	0.6058	0.533	0.5435	0.582	0.5672	0.6228	0.5716	0.591	0.5635	0.5784	0.6086	0.4946	0.6286	0.5975	0.6278	0.6341	0.7002	0.6633	0.6348	0.6354	0.6027
ENSG00000060140	STYK1	0.6188	0.4699	0.4191	0.6924	0.4619	0.8302	0.4497	0.788	0.8303	0.8311	0.613	0.7847	0.6959	0.7591	0.7998	0.6167	0.6933	0.6521	0.6214	0.6266	0.626	0.6232
ENSG00000074855	ANO8	0.7231	0.819	0.8544	0.8052	0.8058	0.7292	0.857	0.8208	0.751	0.7466	0.744	0.8208	0.8503	0.8297	0.7468	0.7358	0.7644	0.7677	0.7752	0.7614	0.7545	0.7492
ENSG00000068615	REEP1	0.862	0.8257	0.7293	0.8557	0.8251	0.8739	0.7634	0.8639	0.8755	0.875	0.862	0.8639	0.8386	0.86	0.8711	0.8582	0.8627	0.8551	0.8524	0.8563	0.8552	0.8589
ENSG00000079616	KIF22	0.6974	0.5956	0.4646	0.6072	0.6014	0.5726	0.4303	0.521	0.6191	0.6046	0.6919	0.5294	0.414	0.5229	0.627	0.7044	0.6705	0.6167	0.5962	0.654	0.6574	0.6854
ENSG00000071655	MBD3	0.7102	0.8287	0.8264	0.7995	0.813	0.7324	0.8413	0.82	0.7464	0.7426	0.7306	0.826	0.8195	0.8276	0.7268	0.7443	0.7443	0.8003	0.7837	0.7438	0.7662	0.7379
ENSG00000021776	AQR	0.8894	0.8815	0.8576	0.8769	0.8798	0.8503	0.8598	0.8555	0.8519	0.8509	0.8886	0.8594	0.8445	0.8635	0.8775	0.89	0.886	0.8832	0.8826	0.8863	0.886	0.8885
ENSG00000004660	CAMKK1	0.8601	0.8345	0.6976	0.8399	0.8369	0.8069	0.7282	0.809	0.8153	0.8108	0.8593	0.8085	0.7199	0.8116	0.8434	0.8618	0.8553	0.8463	0.8387	0.8533	0.8546	0.8586
ENSG00000066583	ISOC1	0.4917	0.4713	0.3561	0.4071	0.4545	0.4892	0.3942	0.4045	0.4437	0.4525	0.4842	0.4452	0.3691	0.4193	0.4793	0.4185	0.3881	0.4612	0.4498	0.431	0.3954	0.4449
ENSG00000074356	C17orf85	0.6975	0.7236	0.667	0.7271	0.7016	0.7278	0.7034	0.7499	0.7106	0.7165	0.7259	0.7533	0.7206	0.734	0.713	0.7077	0.6783	0.6865	0.6907	0.698	0.6984	0.7144
ENSG00000075429	CACNG5	0.2669	0.3191	0.2894	0.2953	0.3185	0.2701	0.2683	0.2635	0.2685	0.2683	0.2765	0.282	0.2493	0.2865	0.2768	0.2943	0.2755	0.2866	0.3311	0.2973	0.2718	0.3014
ENSG00000068308	OTUD5	0.5572	0.4856	0.4654	0.4843	0.4549	0.5767	0.4788	0.4904	0.5441	0.5606	0.5472	0.4821	0.4412	0.4925	0.5304	0.5516	0.5399	0.5398	0.57	0.5469	0.536	0.5493
ENSG00000127241	MASP1	0.8746	0.8688	0.7707	0.8706	0.8686	0.8438	0.8319	0.8634	0.8497	0.8391	0.8756	0.866	0.842	0.87	0.8705	0.8766	0.8769	0.8764	0.8778	0.8766	0.8763	0.8767
ENSG00000076344	RGS11	0.4642	0.5464	0.7376	0.5719	0.6521	0.4405	0.6508	0.536	0.4852	0.4722	0.4644	0.5351	0.6807	0.5089	0.4671	0.4607	0.4553	0.4535	0.4359	0.4463	0.4921	0.4503
ENSG00000078589	P2RY10	0.4105	0.335	0.2326	0.2884	0.3215	0.3594	0.2662	0.2816	0.3354	0.3361	0.412	0.3128	0.2607	0.3011	0.3582	0.3456	0.3249	0.325	0.3235	0.3144	0.3214	0.3542
ENSG00000004897	CDC27	0.7208	0.6239	0.5748	0.6331	0.6121	0.6817	0.592	0.6386	0.6572	0.6595	0.6903	0.638	0.5929	0.6246	0.6787	0.6886	0.6503	0.6935	0.6822	0.6851	0.6547	0.6788
ENSG00000171431	KRT20	0.2895	0.2285	0.2267	0.2373	0.2406	0.2757	0.2287	0.2342	0.2575	0.258	0.2729	0.2376	0.2372	0.2373	0.2613	0.2965	0.2803	0.2615	0.2661	0.2872	0.2689	0.2912
ENSG00000070444	MNT	0.8036	0.8488	0.8764	0.8351	0.852	0.8152	0.8749	0.8295	0.7994	0.8109	0.8052	0.8294	0.8753	0.843	0.7924	0.7995	0.799	0.832	0.8408	0.8173	0.8182	0.8008
ENSG00000070886	EPHA8	0.7318	0.7116	0.6558	0.6909	0.663	0.7487	0.6997	0.7278	0.7107	0.7301	0.7397	0.7125	0.6696	0.7245	0.7089	0.7457	0.7243	0.7387	0.7503	0.732	0.7459	0.7499
ENSG00000072849	DERL2	0.8108	0.8378	0.8471	0.8389	0.8215	0.8797	0.8519	0.8608	0.8756	0.8778	0.8115	0.8583	0.8539	0.8563	0.863	0.816	0.8398	0.853	0.8551	0.8445	0.8518	0.8396
ENSG00000076650	GPATCH1	0.4437	0.3859	0.3734	0.3468	0.3838	0.4486	0.3305	0.3432	0.4086	0.4293	0.4922	0.3587	0.3394	0.3641	0.4406	0.4911	0.4034	0.3931	0.4026	0.4222	0.4365	0.4887
ENSG00000063241	ISOC2	0.2308	0.2187	0.2176	0.2233	0.2162	0.246	0.2132	0.2179	0.2377	0.2382	0.2374	0.2233	0.213	0.224	0.2401	0.2346	0.2358	0.2426	0.243	0.2311	0.2328	0.2308
ENSG00000069998	CECR5	0.4548	0.3969	0.3095	0.354	0.3759	0.4193	0.3547	0.3506	0.4029	0.4119	0.4064	0.3873	0.3186	0.3666	0.3933	0.409	0.3874	0.438	0.424	0.4899	0.3896	0.4097
ENSG00000059804	SLC2A3	0.8546	0.8447	0.8518	0.8337	0.852	0.8159	0.8436	0.8074	0.8123	0.8126	0.8516	0.8071	0.8298	0.8191	0.8307	0.8518	0.8454	0.8458	0.8429	0.8445	0.8478	0.8484
ENSG00000074771	NOX3	0.2787	0.3404	0.5631	0.352	0.4665	0.2434	0.4152	0.2733	0.2459	0.2441	0.2795	0.2777	0.4161	0.2541	0.2465	0.273	0.2449	0.2413	0.2352	0.243	0.2924	0.2631
ENSG00000070526	ST6GALNAC1	0.7491	0.6142	0.6625	0.7392	0.5906	0.8568	0.6828	0.8129	0.8553	0.8567	0.7372	0.8075	0.7907	0.7855	0.819	0.7416	0.7594	0.7446	0.7348	0.7307	0.7339	0.735
ENSG00000063177	RPL18	0.3206	0.3668	0.3809	0.3384	0.3572	0.3678	0.3367	0.3527	0.3515	0.3572	0.3491	0.3537	0.3333	0.3461	0.3554	0.3005	0.2964	0.3078	0.317	0.2856	0.2933	0.3221
ENSG00000050344	NFE2L3	0.6954	0.6603	0.5909	0.6151	0.6276	0.711	0.6655	0.6407	0.6661	0.687	0.6979	0.6629	0.555	0.6926	0.6704	0.7177	0.7025	0.7529	0.7498	0.7029	0.7139	0.7086
ENSG00000050030	KIAA2022	0.9039	0.9046	0.9032	0.9037	0.9041	0.8907	0.9039	0.9019	0.894	0.8894	0.9038	0.9018	0.903	0.9031	0.902	0.904	0.9038	0.9037	0.9035	0.9037	0.9037	0.9038
ENSG00000050820	BCAR1	0.8529	0.8718	0.8506	0.8785	0.8781	0.8031	0.847	0.8791	0.8415	0.834	0.855	0.879	0.8796	0.8688	0.8475	0.8507	0.8413	0.8334	0.807	0.8337	0.8391	0.839
ENSG00000060069	CTDP1	0.3774	0.5145	0.7407	0.5366	0.6768	0.3336	0.6235	0.4884	0.4071	0.3839	0.381	0.4897	0.6715	0.4261	0.3561	0.3604	0.3339	0.3279	0.3096	0.3565	0.4368	0.3337
ENSG00000079337	RAPGEF3	0.7518	0.8852	0.8948	0.8709	0.8889	0.7387	0.8933	0.8646	0.7818	0.7819	0.7623	0.8627	0.8923	0.8665	0.7513	0.7289	0.7447	0.7863	0.7519	0.7336	0.7674	0.7129
ENSG00000049247	UTS2	0.4296	0.4168	0.3961	0.4231	0.4312	0.4243	0.4009	0.4308	0.4307	0.4412	0.4168	0.4296	0.3659	0.4214	0.4511	0.4411	0.4283	0.4437	0.4717	0.4201	0.438	0.4267
ENSG00000070388	FGF22	0.1542	0.1591	0.1639	0.1585	0.1609	0.1539	0.1614	0.1567	0.1552	0.1539	0.1558	0.1576	0.1598	0.1597	0.1555	0.1564	0.1593	0.1578	0.1592	0.1568	0.1599	0.1561
ENSG00000067082	KLF6	0.8039	0.8638	0.7493	0.8833	0.8563	0.8911	0.8221	0.8923	0.8923	0.8927	0.8032	0.8923	0.8778	0.8893	0.8842	0.7902	0.8314	0.8531	0.8291	0.8046	0.8028	0.7875
ENSG00000072080	SPP2	0.2607	0.2859	0.2048	0.2437	0.259	0.2994	0.2284	0.2426	0.2658	0.282	0.2838	0.2542	0.2295	0.2504	0.2816	0.2349	0.2117	0.2423	0.2532	0.2199	0.2149	0.2571
ENSG00000050327	ARHGEF5	0.4577	0.4232	0.3176	0.3848	0.3829	0.5	0.3855	0.4072	0.4687	0.4899	0.4574	0.4109	0.3519	0.4117	0.4654	0.4059	0.388	0.4372	0.4501	0.3808	0.3839	0.4146
ENSG00000065970	FOXJ2	0.8268	0.7851	0.7722	0.7989	0.82	0.755	0.7313	0.7356	0.7739	0.7617	0.8272	0.7417	0.7397	0.7302	0.7866	0.8343	0.8189	0.7854	0.7737	0.8182	0.8218	0.8295
ENSG00000068394	GPKOW	0.216	0.1938	0.2015	0.1911	0.2012	0.1864	0.1966	0.1909	0.1836	0.1806	0.1851	0.1855	0.1903	0.1854	0.1828	0.1829	0.1989	0.1927	0.1877	0.1812	0.1842	0.1875
ENSG00000068976	PYGM	0.2176	0.2403	0.2752	0.2261	0.2419	0.2086	0.2486	0.2204	0.2163	0.2102	0.2309	0.2221	0.2276	0.2234	0.2229	0.2261	0.2312	0.224	0.224	0.2165	0.2354	0.2183
ENSG00000071994	PDCD2	0.8252	0.8162	0.8139	0.7951	0.81	0.7559	0.812	0.7494	0.778	0.7718	0.8233	0.7525	0.7585	0.7643	0.7886	0.8203	0.8054	0.7819	0.7641	0.7917	0.795	0.8103
ENSG00000073849	ST6GAL1	0.7645	0.7178	0.6572	0.773	0.6956	0.8656	0.6979	0.8304	0.8645	0.8662	0.7565	0.8329	0.7652	0.8204	0.8352	0.7527	0.7728	0.7969	0.7935	0.7609	0.761	0.7546
ENSG00000077238	IL4R	0.8821	0.8781	0.8638	0.8818	0.8854	0.8456	0.8495	0.8726	0.8539	0.8488	0.8819	0.8739	0.8729	0.8692	0.8757	0.8824	0.8778	0.8745	0.869	0.8752	0.8781	0.8782
ENSG00000072506	HSD17B10	0.2136	0.2384	0.232	0.2279	0.2237	0.2252	0.2449	0.2303	0.2284	0.2315	0.2206	0.2388	0.2427	0.237	0.2257	0.2163	0.216	0.2196	0.2184	0.2643	0.2184	0.2216
ENSG00000063515	GSC2	0.205	0.2195	0.2299	0.2243	0.2162	0.2365	0.2214	0.2292	0.2314	0.2416	0.2158	0.228	0.2246	0.2265	0.2278	0.2133	0.2173	0.2142	0.2143	0.2304	0.2163	0.2163
ENSG00000058799	YIPF1	0.547	0.5195	0.5481	0.5628	0.51	0.5686	0.5665	0.5668	0.5697	0.5664	0.581	0.5578	0.5533	0.5765	0.584	0.5885	0.6067	0.5821	0.6406	0.6112	0.5932	0.6125
ENSG00000067365	METTL22	0.422	0.3828	0.3315	0.3678	0.3838	0.426	0.3658	0.3767	0.4001	0.4057	0.4235	0.3902	0.334	0.3738	0.4406	0.3786	0.3332	0.3523	0.3634	0.3391	0.3289	0.3625
ENSG00000063245	EPN1	0.3275	0.3372	0.3026	0.2993	0.3301	0.3362	0.2966	0.285	0.31	0.3154	0.3359	0.2996	0.2697	0.2989	0.3344	0.3002	0.2619	0.2827	0.2867	0.2612	0.2983	0.3137
ENSG00000054965	FAM168A	0.8911	0.9042	0.9056	0.9012	0.9041	0.8795	0.9054	0.8965	0.8715	0.87	0.8929	0.896	0.9044	0.9004	0.8893	0.8914	0.8941	0.8994	0.8997	0.8974	0.8991	0.8957
ENSG00000047188	YTHDC2	0.8019	0.7224	0.6002	0.7289	0.7192	0.7294	0.5923	0.6775	0.7409	0.7345	0.7953	0.6707	0.5676	0.6803	0.7476	0.8041	0.7868	0.7546	0.748	0.7823	0.7792	0.7951
ENSG00000079313	REXO1	0.3344	0.393	0.492	0.3708	0.4121	0.3445	0.437	0.3553	0.3413	0.3397	0.344	0.3593	0.3932	0.3566	0.3396	0.3362	0.3688	0.3382	0.3361	0.3514	0.3684	0.3277
ENSG00000080511	RDH8	0.2997	0.3558	0.3437	0.3346	0.3535	0.2952	0.3409	0.3507	0.3061	0.3053	0.2991	0.3452	0.3577	0.3282	0.2985	0.3234	0.2976	0.3	0.3529	0.3124	0.3057	0.3283
ENSG00000061794	MRPS35	0.4207	0.4034	0.3617	0.3871	0.4022	0.4743	0.3731	0.4199	0.4449	0.4512	0.418	0.4221	0.3793	0.4055	0.4574	0.3885	0.3871	0.4021	0.4109	0.3753	0.3764	0.3994
ENSG00000057294	PKP2	0.5978	0.5314	0.4832	0.5324	0.4931	0.6252	0.5	0.5485	0.592	0.6127	0.5948	0.5388	0.4809	0.5424	0.5805	0.5721	0.5569	0.5639	0.5942	0.562	0.5438	0.5787
ENSG00000076662	ICAM3	0.5656	0.4405	0.4194	0.4721	0.4379	0.5725	0.4444	0.4664	0.5176	0.5271	0.5795	0.4662	0.4179	0.4681	0.551	0.6095	0.5699	0.5486	0.5728	0.5959	0.5907	0.6017
ENSG00000068971	PPP2R5B	0.2972	0.553	0.6998	0.4253	0.5138	0.3127	0.6922	0.4201	0.3287	0.3156	0.3092	0.4073	0.5623	0.463	0.3178	0.3264	0.3931	0.3984	0.358	0.3629	0.3805	0.3404
ENSG00000049245	VAMP3	0.7162	0.5685	0.5422	0.5853	0.5436	0.7333	0.5752	0.5933	0.6861	0.7114	0.6975	0.5967	0.5525	0.6053	0.6685	0.6851	0.6517	0.6772	0.6907	0.662	0.6555	0.6636
ENSG00000075336	TIMM21	0.565	0.5258	0.5103	0.5221	0.5101	0.5384	0.5123	0.555	0.5436	0.5505	0.5274	0.5543	0.5472	0.5292	0.537	0.5	0.4924	0.534	0.5088	0.5051	0.4839	0.5106
ENSG00000066455	GOLGA5	0.2589	0.236	0.2421	0.2397	0.2502	0.2732	0.2371	0.2544	0.2593	0.2514	0.2598	0.2486	0.2303	0.2647	0.2586	0.2748	0.2912	0.2798	0.2746	0.2861	0.2887	0.2848
ENSG00000067445	TRO	0.4498	0.3254	0.339	0.3308	0.3532	0.3927	0.3269	0.3355	0.3858	0.3766	0.4247	0.3555	0.3157	0.3417	0.3983	0.4099	0.4293	0.4215	0.3963	0.3866	0.4194	0.404
ENSG00000091640	SPAG7	0.2292	0.2226	0.2189	0.2259	0.2246	0.2342	0.2229	0.2264	0.2251	0.227	0.2308	0.2313	0.2251	0.2261	0.2307	0.2267	0.2281	0.2309	0.2331	0.2453	0.2296	0.2274
ENSG00000005893	LAMP2	0.8364	0.8279	0.8471	0.8142	0.8389	0.7789	0.8336	0.7737	0.7891	0.7868	0.8295	0.7715	0.8121	0.786	0.7996	0.8327	0.8224	0.81	0.7987	0.8169	0.8213	0.8244
ENSG00000100253	MIOX	0.7355	0.6658	0.5804	0.6791	0.6621	0.638	0.5876	0.635	0.6726	0.66	0.7316	0.6323	0.6036	0.618	0.6824	0.7423	0.7171	0.666	0.6523	0.7005	0.7054	0.7251
ENSG00000159885	ZNF222	0.1988	0.4551	0.618	0.3207	0.4108	0.1921	0.6074	0.2903	0.2127	0.205	0.2133	0.2776	0.4641	0.351	0.2152	0.2148	0.2661	0.2637	0.2557	0.2445	0.2496	0.2249
ENSG00000100206	DMC1	0.3585	0.3412	0.3517	0.3542	0.3528	0.3687	0.3347	0.3538	0.3768	0.3642	0.3618	0.3641	0.3195	0.378	0.3692	0.3847	0.3946	0.3961	0.3688	0.3866	0.3865	0.3819
ENSG00000099974	DDTL	0.8087	0.7743	0.6837	0.7951	0.7739	0.7723	0.7168	0.7864	0.7728	0.7713	0.8179	0.7823	0.7704	0.7928	0.7992	0.8214	0.8222	0.8069	0.822	0.824	0.822	0.8246
ENSG00000090266	NDUFB2	0.6496	0.5854	0.6944	0.6812	0.6601	0.8178	0.6227	0.7487	0.8174	0.821	0.6282	0.7496	0.7284	0.7151	0.7629	0.6104	0.6653	0.6524	0.6173	0.6118	0.6259	0.6141
ENSG00000084444	KIAA1467	0.8683	0.8719	0.8598	0.8757	0.8804	0.8429	0.8468	0.8697	0.8431	0.8438	0.8705	0.8717	0.8703	0.8694	0.8661	0.8695	0.8676	0.8706	0.8743	0.8709	0.8711	0.8695
ENSG00000080618	CPB2	0.7919	0.7619	0.5726	0.7677	0.766	0.7128	0.587	0.7131	0.7291	0.7223	0.7909	0.7189	0.5948	0.7163	0.7729	0.7945	0.787	0.7685	0.7608	0.7823	0.7824	0.7892
ENSG00000090659	CD209	0.7606	0.8173	0.8658	0.8174	0.8267	0.8681	0.8539	0.8428	0.8704	0.8714	0.7511	0.8438	0.8548	0.8377	0.8356	0.7318	0.7746	0.7872	0.75	0.7453	0.7555	0.733
ENSG00000174156	GSTA3	0.1817	0.1599	0.1604	0.1608	0.159	0.1852	0.1598	0.1606	0.1668	0.1687	0.1888	0.1608	0.1599	0.1609	0.171	0.1926	0.1759	0.1727	0.1773	0.1844	0.1853	0.1968
ENSG00000100242	SUN2	0.6715	0.592	0.5628	0.5878	0.5407	0.6792	0.6106	0.6122	0.6305	0.6403	0.6964	0.5921	0.5894	0.5948	0.6451	0.728	0.6879	0.6597	0.6629	0.7065	0.7231	0.7317
ENSG00000156711	MAPK13	0.3515	0.384	0.3509	0.3639	0.3881	0.3375	0.3311	0.3401	0.3439	0.3396	0.3438	0.3556	0.3176	0.3542	0.3492	0.3586	0.3393	0.3539	0.3984	0.3622	0.3341	0.3676
ENSG00000099797	TECR	0.4507	0.5683	0.5289	0.5812	0.557	0.5237	0.5689	0.6184	0.5718	0.5643	0.4672	0.6282	0.5731	0.5851	0.5365	0.4449	0.454	0.4857	0.4662	0.456	0.4598	0.4304
ENSG00000100196	KDELR3	0.3165	0.3397	0.3692	0.3536	0.3514	0.3353	0.3268	0.3593	0.3537	0.3706	0.32	0.3483	0.334	0.3482	0.3276	0.3208	0.3165	0.3136	0.3105	0.3037	0.309	0.3151
ENSG00000092036	HAUS4	0.1943	0.1959	0.2112	0.1935	0.199	0.1964	0.1989	0.2006	0.1969	0.2019	0.1951	0.1966	0.1995	0.1983	0.1943	0.1966	0.1912	0.1915	0.193	0.1904	0.1906	0.1959
ENSG00000100219	XBP1	0.3838	0.607	0.7208	0.4855	0.5763	0.3515	0.7148	0.4531	0.3696	0.3597	0.3859	0.4536	0.5901	0.5	0.395	0.4032	0.4131	0.4342	0.4502	0.4127	0.4047	0.4017
ENSG00000090470	PDCD7	0.3912	0.4892	0.6946	0.5134	0.6002	0.3574	0.5958	0.4682	0.388	0.3903	0.3967	0.4553	0.6333	0.4263	0.3679	0.3869	0.3522	0.352	0.344	0.3537	0.4137	0.3644
ENSG00000090006	LTBP4	0.6437	0.577	0.5651	0.5482	0.5489	0.6295	0.5274	0.5489	0.6083	0.6173	0.6214	0.5661	0.4894	0.5655	0.6116	0.5988	0.5838	0.6371	0.6197	0.5992	0.5821	0.6027
ENSG00000196344	ADH7	0.3152	0.2812	0.278	0.2928	0.2859	0.2976	0.2752	0.281	0.2907	0.2915	0.3033	0.278	0.2774	0.2781	0.3028	0.3208	0.28	0.2733	0.2804	0.2828	0.2851	0.2942
ENSG00000099769	IGFALS	0.2348	0.2002	0.1845	0.1946	0.2053	0.2202	0.1911	0.1968	0.1998	0.2026	0.2264	0.1959	0.1892	0.2008	0.2207	0.2278	0.2269	0.2383	0.2416	0.2339	0.235	0.2349
ENSG00000089639	GMIP	0.3339	0.366	0.4367	0.3493	0.3839	0.2916	0.406	0.3554	0.3055	0.2987	0.3211	0.3514	0.3895	0.3371	0.312	0.3159	0.3206	0.3001	0.2973	0.2876	0.3117	0.2885
ENSG00000030304	MUSK	0.3173	0.3551	0.3658	0.3404	0.3664	0.3051	0.322	0.3189	0.3089	0.3082	0.3118	0.3289	0.3245	0.3272	0.3157	0.3305	0.3104	0.3222	0.3627	0.3229	0.3027	0.3359
ENSG00000090863	GLG1	0.8343	0.8324	0.7069	0.8394	0.8275	0.7996	0.755	0.8352	0.8087	0.8094	0.8367	0.8357	0.7862	0.8269	0.8223	0.8375	0.8266	0.8206	0.8145	0.8268	0.8296	0.8333
ENSG00000243811	APOBEC3D	0.5106	0.4527	0.4718	0.601	0.4627	0.7934	0.46	0.7052	0.7958	0.7986	0.5226	0.7049	0.5879	0.6691	0.7184	0.5298	0.6278	0.5816	0.5339	0.554	0.5628	0.5419
ENSG00000085721	RRN3	0.7312	0.7827	0.8054	0.7236	0.7545	0.73	0.8226	0.7469	0.7195	0.7278	0.7322	0.7562	0.7825	0.7901	0.7069	0.7352	0.746	0.7933	0.7974	0.7459	0.7502	0.735
ENSG00000083444	PLOD1	0.3945	0.4323	0.6325	0.459	0.5531	0.3774	0.5167	0.4207	0.3939	0.3867	0.3869	0.4158	0.5168	0.383	0.4044	0.3854	0.3553	0.3552	0.3539	0.3521	0.3903	0.3542
ENSG00000112852	PCDHB2	0.2546	0.2069	0.2004	0.2077	0.2009	0.3279	0.2235	0.2167	0.2867	0.3044	0.253	0.2239	0.2492	0.2302	0.2681	0.2724	0.2597	0.2603	0.2857	0.2761	0.2569	0.2676
ENSG00000099341	PSMD8	0.3526	0.3245	0.3718	0.3287	0.3406	0.3693	0.3356	0.3201	0.3198	0.3237	0.3953	0.3032	0.3111	0.3273	0.3567	0.4562	0.4392	0.3843	0.3842	0.4482	0.4723	0.4715
ENSG00000100139	MICALL1	0.8379	0.7761	0.6705	0.819	0.7841	0.8608	0.6847	0.8315	0.8636	0.8622	0.8329	0.8314	0.7534	0.8208	0.8535	0.8402	0.8444	0.8313	0.8129	0.8311	0.8359	0.8362
ENSG00000087510	TFAP2C	0.5555	0.6184	0.7522	0.5139	0.5926	0.517	0.7389	0.4936	0.4571	0.4547	0.5608	0.4807	0.6431	0.5302	0.5117	0.6177	0.5922	0.5674	0.5645	0.6035	0.6189	0.6117
ENSG00000099330	OCEL1	0.7223	0.7242	0.7355	0.6817	0.7121	0.6036	0.7282	0.6029	0.6508	0.6308	0.7198	0.6073	0.6475	0.6367	0.6574	0.7306	0.7116	0.6653	0.6408	0.6933	0.6963	0.7132
ENSG00000092607	TBX15	0.5892	0.6986	0.828	0.6479	0.74	0.5805	0.7993	0.5858	0.575	0.5832	0.5944	0.5834	0.7551	0.6056	0.574	0.5894	0.593	0.5863	0.5931	0.5848	0.6031	0.5733
ENSG00000100276	RASL10A	0.776	0.7196	0.6208	0.742	0.7234	0.7224	0.6459	0.7189	0.734	0.7275	0.7801	0.7156	0.665	0.7266	0.7576	0.7851	0.7826	0.7574	0.7659	0.778	0.7755	0.7849
ENSG00000099812	MISP	0.2949	0.2872	0.2757	0.2986	0.2913	0.3111	0.2864	0.3039	0.3095	0.3085	0.2991	0.3038	0.2901	0.3095	0.308	0.3022	0.3026	0.2944	0.2979	0.3036	0.299	0.3018
ENSG00000069206	ADAM7	0.459	0.34	0.3659	0.3446	0.351	0.4122	0.3352	0.3406	0.3791	0.3793	0.4378	0.3463	0.3474	0.3541	0.3935	0.4884	0.4666	0.4241	0.4321	0.4768	0.4609	0.4831
ENSG00000089063	TMEM230	0.3552	0.6037	0.7314	0.4831	0.5619	0.334	0.7236	0.4594	0.349	0.345	0.3534	0.4513	0.6382	0.4945	0.3514	0.3767	0.407	0.4228	0.4417	0.3962	0.3925	0.3907
ENSG00000100122	CRYBB1	0.218	0.1959	0.1989	0.195	0.1966	0.2093	0.2061	0.1855	0.1859	0.1898	0.2256	0.1851	0.1957	0.1867	0.1965	0.2278	0.2136	0.2035	0.212	0.2148	0.2175	0.2307
ENSG00000078018	MAP2	0.8127	0.7795	0.7304	0.8094	0.7596	0.8395	0.7703	0.8244	0.8149	0.825	0.8129	0.8211	0.7921	0.8307	0.8228	0.8135	0.8307	0.8476	0.8675	0.8507	0.8413	0.8303
ENSG00000099984	GSTT2	0.3068	0.3224	0.2628	0.2939	0.3042	0.3354	0.2867	0.3082	0.312	0.3213	0.3192	0.3223	0.3027	0.3067	0.3225	0.2835	0.2662	0.2735	0.2883	0.288	0.2601	0.3014
ENSG00000073861	TBX21	0.7196	0.6279	0.5209	0.6407	0.64	0.5976	0.4924	0.5803	0.6409	0.6195	0.7129	0.58	0.4725	0.5734	0.6491	0.7245	0.6989	0.649	0.6263	0.6825	0.6872	0.7081
ENSG00000090539	CHRD	0.8121	0.8663	0.8668	0.8753	0.8772	0.8463	0.8634	0.8799	0.8411	0.8466	0.8207	0.8792	0.8831	0.875	0.8487	0.8112	0.826	0.858	0.8706	0.8456	0.8457	0.8222
ENSG00000065609	SNAP91	0.9005	0.9012	0.8951	0.9	0.9007	0.8778	0.8972	0.8968	0.8871	0.88	0.9001	0.8974	0.8949	0.8978	0.8967	0.9005	0.8991	0.8985	0.8961	0.8987	0.8986	0.8994
ENSG00000099860	GADD45B	0.3185	0.4258	0.6264	0.446	0.5329	0.3006	0.5247	0.4433	0.3528	0.3454	0.3243	0.4329	0.5419	0.3807	0.3137	0.309	0.2963	0.2968	0.2935	0.2862	0.3502	0.2943
ENSG00000243156	MICAL3	0.8274	0.8819	0.8905	0.8908	0.896	0.8511	0.8792	0.8928	0.8533	0.8555	0.8437	0.8927	0.896	0.889	0.8625	0.8266	0.8458	0.8734	0.8707	0.8594	0.868	0.8379
ENSG00000090581	GNPTG	0.2403	0.2224	0.206	0.2263	0.2202	0.2569	0.2088	0.223	0.2466	0.2511	0.2494	0.23	0.2125	0.2326	0.2497	0.2463	0.245	0.2501	0.2513	0.2432	0.2432	0.2414
ENSG00000099617	EFNA2	0.6219	0.5132	0.5352	0.6498	0.5123	0.8226	0.517	0.7441	0.8216	0.8243	0.6211	0.7411	0.6355	0.7167	0.763	0.634	0.6947	0.6591	0.6414	0.64	0.648	0.6358
ENSG00000078237	C12orf5	0.698	0.6046	0.4754	0.6111	0.6163	0.5701	0.4416	0.5166	0.6081	0.5858	0.6889	0.5461	0.4144	0.5216	0.6232	0.7024	0.6674	0.6301	0.6046	0.6892	0.6569	0.6851
ENSG00000099219	ERMP1	0.7873	0.7186	0.6281	0.7189	0.6844	0.8044	0.7108	0.7465	0.7682	0.7912	0.7781	0.734	0.6469	0.7561	0.7539	0.7734	0.7505	0.7881	0.7973	0.7558	0.7575	0.7645
ENSG00000240972	MIF	0.1958	0.1792	0.1873	0.1746	0.1717	0.1844	0.1748	0.1665	0.1725	0.1674	0.1815	0.2106	0.1821	0.168	0.1857	0.1742	0.1678	0.166	0.1657	0.3141	0.1711	0.1684
ENSG00000196689	TRPV1	0.4055	0.3877	0.4293	0.4026	0.3983	0.441	0.4133	0.4057	0.4336	0.4352	0.393	0.4066	0.3949	0.4021	0.4312	0.4054	0.3998	0.3974	0.4085	0.4003	0.3943	0.3973
ENSG00000089723	OTUB2	0.7906	0.8203	0.8722	0.8419	0.8669	0.7956	0.8484	0.8344	0.7877	0.7913	0.7939	0.8306	0.8754	0.827	0.7923	0.792	0.7842	0.8105	0.8252	0.8031	0.8171	0.7883
ENSG00000088305	DNMT3B	0.7284	0.6213	0.6305	0.734	0.6276	0.8306	0.6588	0.7995	0.8304	0.8318	0.7269	0.7984	0.7571	0.7873	0.8011	0.7302	0.7574	0.7529	0.7594	0.7509	0.7439	0.7337
ENSG00000093010	COMT	0.4562	0.4677	0.4831	0.4603	0.4802	0.4255	0.445	0.45	0.4363	0.4245	0.4533	0.4585	0.4011	0.4669	0.4731	0.468	0.4586	0.4878	0.5076	0.4657	0.4645	0.4697
ENSG00000070718	AP3M2	0.6965	0.6314	0.6717	0.6881	0.646	0.669	0.686	0.7123	0.6868	0.6713	0.6986	0.7048	0.7063	0.7084	0.6945	0.7056	0.7151	0.7029	0.7258	0.7339	0.7046	0.7189
ENSG00000100012	SEC14L3	0.6344	0.6058	0.5901	0.6413	0.5637	0.6477	0.6335	0.6189	0.6263	0.634	0.6442	0.6018	0.6092	0.6014	0.6353	0.6548	0.6274	0.6319	0.6955	0.6462	0.6225	0.6497
ENSG00000080823	MOK	0.6073	0.5739	0.628	0.7008	0.571	0.8441	0.5987	0.7894	0.848	0.8504	0.6041	0.7837	0.724	0.7502	0.7833	0.5889	0.6867	0.6282	0.5901	0.594	0.6104	0.5956
ENSG00000075089	ACTR6	0.6506	0.6099	0.5293	0.7189	0.5914	0.8175	0.6013	0.7838	0.8166	0.8194	0.6542	0.781	0.702	0.7548	0.7748	0.652	0.6901	0.6682	0.6765	0.6535	0.6492	0.6489
ENSG00000065809	FAM107B	0.6959	0.6026	0.5819	0.722	0.5967	0.8489	0.5804	0.8053	0.8504	0.8519	0.6857	0.7972	0.7195	0.7735	0.808	0.6641	0.7155	0.6952	0.6552	0.653	0.6643	0.658
ENSG00000100053	CRYBB3	0.289	0.2535	0.2908	0.2626	0.2696	0.2972	0.2727	0.2615	0.2808	0.2866	0.2779	0.2551	0.2545	0.2553	0.3002	0.2872	0.2624	0.2643	0.2786	0.2579	0.2578	0.2657
ENSG00000099995	SF3A1	0.8453	0.8456	0.8624	0.8338	0.8542	0.8028	0.8513	0.7901	0.8043	0.8015	0.8441	0.7944	0.8421	0.8042	0.8171	0.8506	0.8408	0.8296	0.8326	0.8436	0.8428	0.8445
ENSG00000094916	CBX5	0.907	0.9073	0.9073	0.9072	0.9072	0.9068	0.9074	0.907	0.9066	0.9064	0.9071	0.907	0.9072	0.9073	0.9072	0.9068	0.9072	0.9073	0.9073	0.9072	0.9072	0.9072
ENSG00000090615	GOLGA3	0.8826	0.8905	0.8823	0.8902	0.8909	0.8925	0.8852	0.8922	0.8926	0.8924	0.8843	0.893	0.8888	0.8924	0.8918	0.8858	0.8901	0.8926	0.8912	0.8902	0.8926	0.8892
ENSG00000133422	MORC2	0.2011	0.219	0.1965	0.1916	0.209	0.1952	0.214	0.1873	0.187	0.1893	0.2054	0.1906	0.1925	0.1922	0.1948	0.2009	0.2146	0.2066	0.2111	0.205	0.2146	0.2013
ENSG00000188130	MAPK12	0.2772	0.2664	0.2764	0.2915	0.286	0.2971	0.2626	0.3164	0.3062	0.292	0.282	0.3034	0.2747	0.3176	0.2935	0.2984	0.3169	0.3088	0.2973	0.3082	0.3108	0.3027
ENSG00000112782	CLIC5	0.5558	0.4189	0.5095	0.4512	0.4609	0.4853	0.4529	0.4708	0.4737	0.4632	0.5224	0.464	0.4818	0.4574	0.4924	0.5678	0.5437	0.4945	0.4948	0.55	0.5321	0.5487
ENSG00000164506	STXBP5	0.4416	0.3681	0.3581	0.3728	0.4078	0.3634	0.3525	0.3646	0.3571	0.344	0.3836	0.3814	0.3379	0.375	0.3916	0.4161	0.4054	0.4419	0.402	0.4334	0.4081	0.4097
ENSG00000064205	WISP2	0.2377	0.2666	0.2576	0.2607	0.2459	0.2513	0.2802	0.292	0.2703	0.2629	0.2356	0.2896	0.3199	0.2727	0.2497	0.2363	0.2415	0.2443	0.2456	0.2602	0.2358	0.2403
ENSG00000072786	STK10	0.7649	0.7608	0.7229	0.7983	0.7567	0.7848	0.7587	0.8181	0.7724	0.7788	0.776	0.8138	0.7929	0.8123	0.7647	0.7784	0.7775	0.7879	0.8078	0.7934	0.7869	0.782
ENSG00000090776	EFNB1	0.3892	0.4208	0.4701	0.4241	0.4223	0.4056	0.4491	0.4624	0.4406	0.4476	0.3881	0.4631	0.4656	0.4319	0.3981	0.3877	0.3954	0.3725	0.3729	0.3985	0.3913	0.3819
ENSG00000099985	OSM	0.5752	0.6177	0.6163	0.6466	0.6188	0.5865	0.6349	0.6858	0.6215	0.6131	0.6135	0.6858	0.6666	0.6796	0.6213	0.6026	0.6265	0.601	0.6259	0.6288	0.6108	0.6235
ENSG00000087074	PPP1R15A	0.8262	0.7907	0.7134	0.7999	0.8098	0.7446	0.6786	0.7359	0.77	0.7595	0.8245	0.7451	0.7049	0.7385	0.7979	0.8297	0.8172	0.7916	0.7776	0.8094	0.8123	0.8207
ENSG00000083720	OXCT1	0.5177	0.4829	0.4407	0.445	0.4765	0.5	0.4419	0.4832	0.4823	0.4744	0.4926	0.5183	0.449	0.475	0.5	0.4855	0.479	0.5226	0.5	0.584	0.4931	0.5
ENSG00000093217	XYLB	0.8839	0.8569	0.7495	0.8642	0.8598	0.8346	0.7618	0.8288	0.8465	0.8428	0.8826	0.8351	0.7657	0.831	0.8657	0.886	0.8788	0.8638	0.857	0.8762	0.8743	0.8806
ENSG00000100211	CBY1	0.4206	0.3864	0.3598	0.3641	0.3634	0.4164	0.3768	0.3707	0.4095	0.4281	0.3914	0.3634	0.3509	0.3829	0.3817	0.384	0.3681	0.3947	0.3963	0.3767	0.3655	0.3894
ENSG00000089048	ESF1	0.3854	0.2937	0.2632	0.2888	0.2932	0.3152	0.284	0.3134	0.3301	0.3369	0.3607	0.3216	0.3229	0.2949	0.3088	0.3418	0.3316	0.3057	0.301	0.312	0.3247	0.339
ENSG00000100246	DNAL4	0.7696	0.7475	0.6244	0.7567	0.7498	0.7006	0.6432	0.7338	0.7292	0.7159	0.7741	0.7392	0.6412	0.7306	0.7441	0.782	0.771	0.7495	0.7249	0.7659	0.7762	0.7781
ENSG00000087077	TRIP6	0.2821	0.304	0.3353	0.2914	0.3041	0.2969	0.3117	0.279	0.2876	0.2858	0.2932	0.2863	0.283	0.2933	0.2931	0.2887	0.2992	0.2951	0.2937	0.2845	0.2941	0.2809
ENSG00000091140	DLD	0.62	0.7129	0.7836	0.6239	0.6671	0.6025	0.7845	0.6259	0.6073	0.596	0.6325	0.6271	0.735	0.654	0.6109	0.5692	0.5912	0.6152	0.5878	0.565	0.5883	0.5834
ENSG00000100028	SNRPD3	0.4399	0.5782	0.7041	0.5906	0.5409	0.7685	0.7003	0.6816	0.7716	0.7754	0.4573	0.6713	0.6852	0.6633	0.6809	0.4565	0.5786	0.5266	0.4807	0.4824	0.4926	0.4732
ENSG00000197208	SLC22A4	0.2044	0.2072	0.2498	0.2091	0.2144	0.1936	0.2187	0.203	0.1941	0.1919	0.2094	0.2019	0.2123	0.2007	0.203	0.2102	0.2095	0.2052	0.2006	0.193	0.2024	0.2052
ENSG00000082458	DLG3	0.8925	0.8839	0.7738	0.8863	0.8839	0.8661	0.8024	0.8716	0.8705	0.8615	0.8922	0.8726	0.8269	0.8726	0.8869	0.893	0.8911	0.8882	0.8889	0.8907	0.8904	0.892
ENSG00000012504	NR1H4	0.7446	0.7209	0.5872	0.7281	0.7195	0.6377	0.6007	0.7008	0.6995	0.6822	0.7433	0.7082	0.6139	0.6858	0.7025	0.7503	0.7233	0.6806	0.6509	0.7109	0.7129	0.7318
ENSG00000100292	HMOX1	0.4609	0.5254	0.4612	0.5334	0.5	0.462	0.4941	0.5547	0.5123	0.5122	0.4592	0.5594	0.475	0.532	0.4807	0.4062	0.409	0.4485	0.4197	0.3927	0.3965	0.4015
ENSG00000081791	KIAA0141	0.8744	0.8673	0.8657	0.8698	0.8803	0.851	0.8473	0.8537	0.8455	0.8486	0.8736	0.8546	0.8718	0.8552	0.8625	0.8751	0.8689	0.8745	0.8773	0.8724	0.8768	0.8746
ENSG00000100138	NHP2L1	0.4738	0.6126	0.7186	0.4946	0.5683	0.5	0.7169	0.477	0.4617	0.4624	0.5153	0.4802	0.6058	0.5172	0.5	0.5294	0.5215	0.5092	0.5064	0.5239	0.5385	0.5474
ENSG00000003987	MTMR7	0.8199	0.83	0.8129	0.8189	0.8236	0.7712	0.8194	0.8023	0.7863	0.7826	0.8186	0.8066	0.7925	0.8072	0.8001	0.8181	0.8097	0.8047	0.7926	0.8087	0.8042	0.8123
ENSG00000083817	ZNF416	0.3353	0.3616	0.3265	0.3348	0.3666	0.3207	0.3116	0.3043	0.3144	0.3163	0.3267	0.3205	0.2913	0.328	0.3239	0.346	0.3274	0.3363	0.3832	0.3409	0.324	0.3533
ENSG00000100218	RTDR1	0.3811	0.5367	0.6708	0.4336	0.4901	0.4244	0.6704	0.4208	0.3854	0.3947	0.4004	0.4061	0.5557	0.4538	0.385	0.4165	0.4499	0.4293	0.4562	0.4454	0.4317	0.4238
ENSG00000100201	DDX17	0.8391	0.7718	0.6765	0.8214	0.7743	0.8632	0.6779	0.8302	0.8649	0.8642	0.8377	0.8299	0.7551	0.8172	0.8547	0.8437	0.8446	0.8209	0.8147	0.8324	0.8319	0.8388
ENSG00000099203	TMED1	0.3344	0.3467	0.3281	0.3095	0.3531	0.3002	0.3437	0.3213	0.2961	0.2914	0.3043	0.3288	0.3412	0.3089	0.3013	0.3362	0.3317	0.3547	0.3322	0.355	0.342	0.3341
ENSG00000099385	BCL7C	0.5866	0.5323	0.514	0.5202	0.493	0.58	0.524	0.5405	0.578	0.5974	0.5577	0.5272	0.484	0.5365	0.5386	0.5286	0.5157	0.5427	0.547	0.4916	0.508	0.5291
ENSG00000099817	POLR2E	0.4737	0.5539	0.5	0.6536	0.5331	0.7851	0.536	0.756	0.7935	0.795	0.5	0.7536	0.6812	0.7115	0.7169	0.4724	0.5914	0.5425	0.4857	0.4893	0.5	0.4872
ENSG00000092140	G2E3	0.8502	0.8031	0.707	0.8351	0.8002	0.8675	0.7211	0.8452	0.8692	0.8691	0.8472	0.8449	0.8037	0.8351	0.8604	0.8507	0.8515	0.8355	0.8295	0.8432	0.8417	0.8482
ENSG00000099785	2014-03-02	0.3646	0.3508	0.2885	0.3118	0.3142	0.3726	0.3348	0.3109	0.3537	0.3768	0.3458	0.298	0.2929	0.3274	0.3244	0.3471	0.3228	0.3333	0.3458	0.3293	0.3304	0.3483
ENSG00000092067	CEBPE	0.4081	0.3349	0.2744	0.3323	0.2998	0.4352	0.3325	0.3381	0.3954	0.4187	0.4013	0.3219	0.3017	0.3416	0.378	0.3993	0.3878	0.3835	0.4259	0.3961	0.375	0.4029
ENSG00000128203	ASPHD2	0.7403	0.6668	0.6407	0.6896	0.6508	0.7494	0.688	0.7096	0.7117	0.7381	0.7403	0.7034	0.6841	0.7254	0.7098	0.7361	0.7309	0.7427	0.7834	0.735	0.7282	0.7393
ENSG00000091536	MYO15A	0.3142	0.3703	0.454	0.3801	0.3791	0.34	0.4154	0.4563	0.3764	0.3527	0.3194	0.431	0.4388	0.4111	0.338	0.3447	0.3741	0.35	0.3358	0.3517	0.3786	0.3433
ENSG00000172995	ARPP21	0.6847	0.589	0.7211	0.6027	0.6717	0.6461	0.6372	0.5772	0.6256	0.6299	0.6666	0.5897	0.6484	0.5701	0.6385	0.6833	0.6454	0.6464	0.6422	0.6584	0.6717	0.662
ENSG00000100302	RASD2	0.8496	0.861	0.8419	0.8563	0.8583	0.8038	0.8503	0.851	0.8177	0.8113	0.8514	0.8534	0.8413	0.8522	0.8365	0.8538	0.8487	0.8487	0.8324	0.8493	0.853	0.852
ENSG00000100297	MCM5	0.6492	0.4856	0.4834	0.5108	0.4853	0.6406	0.4936	0.5209	0.5593	0.5698	0.6634	0.5	0.465	0.5063	0.6143	0.7054	0.6659	0.6296	0.6357	0.6871	0.7006	0.7039
ENSG00000131037	EPS8L1	0.3529	0.3886	0.4946	0.4066	0.3958	0.352	0.4512	0.4418	0.382	0.3724	0.3502	0.4318	0.478	0.4132	0.3561	0.3733	0.3824	0.3668	0.356	0.3641	0.3816	0.3628
ENSG00000249115	HAUS5	0.8787	0.9002	0.9018	0.8963	0.8998	0.8513	0.9018	0.8958	0.8612	0.8608	0.8784	0.8962	0.9011	0.8965	0.875	0.8727	0.8746	0.8838	0.8711	0.8706	0.8751	0.868
ENSG00000090924	PLEKHG2	0.8931	0.8822	0.8451	0.8922	0.8869	0.8963	0.8444	0.8936	0.8964	0.8964	0.893	0.8936	0.885	0.8926	0.8958	0.8933	0.8944	0.8932	0.8926	0.8938	0.8935	0.8933
ENSG00000204314	PRRT1	0.3792	0.4903	0.6832	0.5	0.6084	0.3426	0.5718	0.4316	0.378	0.3552	0.3861	0.4468	0.5503	0.4132	0.354	0.386	0.4162	0.376	0.3539	0.3665	0.4491	0.3702
ENSG00000099949	LZTR1	0.8221	0.7654	0.6805	0.78	0.7604	0.7851	0.6994	0.7478	0.7827	0.7819	0.8238	0.7452	0.7268	0.7456	0.7947	0.8326	0.8186	0.7981	0.8005	0.8194	0.8195	0.8281
ENSG00000089693	MLF2	0.3555	0.3553	0.3822	0.3466	0.3528	0.4333	0.3815	0.3663	0.4071	0.4131	0.355	0.3864	0.373	0.3867	0.3887	0.3771	0.3995	0.408	0.4116	0.4256	0.3993	0.3817
ENSG00000100104	SRRD	0.216	0.1828	0.181	0.1815	0.1865	0.2055	0.1769	0.1833	0.195	0.1946	0.2048	0.1847	0.1859	0.188	0.1959	0.2045	0.2029	0.2027	0.2077	0.2058	0.2084	0.2082
ENSG00000099953	MMP11	0.6894	0.6106	0.6106	0.6469	0.6035	0.7103	0.6448	0.68	0.6612	0.6794	0.6995	0.6611	0.6413	0.6982	0.665	0.7069	0.7043	0.722	0.7488	0.7257	0.724	0.7118
ENSG00000108244	KRT23	0.7446	0.736	0.6909	0.7459	0.7668	0.633	0.6543	0.7	0.694	0.6777	0.7446	0.7086	0.6882	0.6842	0.7025	0.7465	0.7185	0.6804	0.6452	0.7033	0.7161	0.7264
ENSG00000100299	ARSA	0.1796	0.2059	0.1897	0.1859	0.2	0.1796	0.2063	0.1819	0.178	0.1765	0.1894	0.1849	0.1869	0.1852	0.1821	0.1873	0.2035	0.1969	0.1997	0.1934	0.2078	0.1862
ENSG00000086506	HBQ1	0.1545	0.1558	0.1521	0.1571	0.1566	0.1569	0.1535	0.1616	0.1618	0.1657	0.1547	0.1592	0.1552	0.1606	0.158	0.1541	0.1544	0.1531	0.1546	0.1535	0.1537	0.155
ENSG00000086827	ZW10	0.4487	0.6514	0.7209	0.5817	0.6139	0.4563	0.7234	0.5828	0.5	0.4806	0.4946	0.5811	0.6526	0.5898	0.5	0.5113	0.5096	0.5	0.4742	0.5104	0.5264	0.5189
ENSG00000100263	RHBDD3	0.5	0.4304	0.4442	0.4192	0.422	0.5113	0.4386	0.4407	0.4947	0.5099	0.4673	0.4345	0.4035	0.441	0.4753	0.4573	0.4509	0.4833	0.4872	0.4423	0.4482	0.4626
ENSG00000086189	DIMT1	0.8348	0.7851	0.6875	0.8269	0.7876	0.8529	0.725	0.836	0.8539	0.854	0.8337	0.8355	0.8103	0.8313	0.8479	0.8375	0.841	0.8339	0.834	0.8375	0.8354	0.8376
ENSG00000185339	TCN2	0.8308	0.8332	0.7156	0.8396	0.8309	0.7811	0.7521	0.8329	0.8037	0.7975	0.8319	0.8364	0.7881	0.8244	0.8163	0.8345	0.8229	0.8125	0.8088	0.8232	0.8191	0.8277
ENSG00000085514	PILRA	0.1983	0.2383	0.2298	0.2167	0.2352	0.1965	0.2418	0.2151	0.2044	0.1966	0.2079	0.22	0.2246	0.2175	0.2023	0.204	0.2273	0.2191	0.2206	0.2316	0.229	0.2074
ENSG00000100281	HMGXB4	0.8805	0.8732	0.838	0.8781	0.8778	0.8661	0.8397	0.8688	0.8542	0.8571	0.8818	0.8686	0.8627	0.8711	0.8774	0.8822	0.8814	0.8855	0.8903	0.887	0.8859	0.8849
ENSG00000092295	TGM1	0.3877	0.445	0.6578	0.4585	0.6019	0.3396	0.5378	0.377	0.3628	0.3723	0.377	0.3793	0.5648	0.3517	0.332	0.3324	0.3098	0.3312	0.3179	0.3012	0.3783	0.3236
ENSG00000100226	GTPBP1	0.861	0.8802	0.8818	0.8752	0.8734	0.88	0.8834	0.8803	0.8826	0.8822	0.8634	0.8798	0.8806	0.8798	0.8765	0.8624	0.8665	0.8653	0.8514	0.8584	0.862	0.861
ENSG00000094963	FMO2	0.8154	0.8412	0.7764	0.8791	0.8348	0.893	0.8332	0.8909	0.8928	0.8932	0.8389	0.8907	0.8826	0.8896	0.8881	0.8166	0.8742	0.877	0.881	0.8709	0.8673	0.8569
ENSG00000069696	DRD4	0.2029	0.1924	0.1968	0.1953	0.2047	0.2138	0.1933	0.2075	0.2031	0.1957	0.2042	0.204	0.1869	0.2171	0.211	0.2172	0.2358	0.2316	0.2261	0.2302	0.2335	0.2283
ENSG00000182389	CACNB4	0.8254	0.8862	0.8984	0.8742	0.8864	0.8339	0.8978	0.8758	0.8309	0.833	0.8248	0.8755	0.8965	0.8814	0.8357	0.8245	0.8424	0.8655	0.8679	0.8561	0.8546	0.8329
ENSG00000099992	TBC1D10A	0.4269	0.6366	0.5717	0.6429	0.6288	0.4421	0.6051	0.6832	0.5755	0.5522	0.4753	0.6955	0.6167	0.6498	0.5469	0.413	0.4293	0.4785	0.4123	0.4168	0.4339	0.3912
ENSG00000099721	AMELY	0.2193	0.2004	0.2048	0.204	0.2123	0.2257	0.2006	0.2154	0.2145	0.2083	0.2181	0.213	0.195	0.2256	0.2216	0.2314	0.2457	0.2396	0.2342	0.2448	0.2433	0.2409
ENSG00000081870	HSPB11	0.2812	0.2491	0.2166	0.2366	0.2451	0.2836	0.2316	0.2351	0.2585	0.2691	0.2784	0.2398	0.2252	0.2443	0.2709	0.288	0.2756	0.2751	0.2804	0.29	0.2753	0.2937
ENSG00000100105	PATZ1	0.7269	0.723	0.6774	0.7548	0.7069	0.7614	0.7217	0.7824	0.7387	0.7495	0.7375	0.7808	0.7766	0.7817	0.7307	0.7378	0.7369	0.7636	0.7857	0.7604	0.7496	0.7427
ENSG00000100097	LGALS1	0.3312	0.5613	0.49	0.5711	0.5555	0.3522	0.5268	0.6131	0.4926	0.4672	0.3861	0.6243	0.547	0.5743	0.4617	0.3307	0.3523	0.3902	0.3231	0.3338	0.3422	0.3181
ENSG00000134461	ANKRD16	0.5722	0.4749	0.4527	0.4912	0.4493	0.5723	0.4728	0.5	0.547	0.5729	0.5527	0.4898	0.4457	0.4918	0.5341	0.5457	0.5231	0.5179	0.5527	0.5278	0.5089	0.5394
ENSG00000077150	NFKB2	0.2164	0.2138	0.2196	0.1964	0.2133	0.2031	0.2148	0.1981	0.2	0.1977	0.197	0.1985	0.2073	0.2022	0.1977	0.1877	0.2158	0.2053	0.2021	0.1948	0.2106	0.186
ENSG00000100075	SLC25A1	0.3982	0.408	0.3683	0.3777	0.4033	0.406	0.3643	0.3505	0.353	0.3647	0.4433	0.3502	0.3345	0.3605	0.4047	0.5	0.4678	0.4229	0.4738	0.5	0.5	0.5191
ENSG00000096717	SIRT1	0.6568	0.6654	0.5617	0.6618	0.6535	0.6245	0.6109	0.6944	0.6483	0.6451	0.6508	0.7066	0.598	0.6703	0.6516	0.5975	0.5873	0.6269	0.6189	0.5957	0.5881	0.5997
ENSG00000090487	SPG21	0.3248	0.3223	0.3306	0.3738	0.337	0.3418	0.351	0.3857	0.3753	0.3803	0.3222	0.3706	0.357	0.3532	0.3399	0.3224	0.3227	0.3131	0.3095	0.3111	0.3048	0.324
ENSG00000064763	FAR2	0.3256	0.4848	0.4381	0.492	0.4654	0.3363	0.4536	0.5266	0.4409	0.4191	0.3449	0.5317	0.4718	0.4922	0.4039	0.3182	0.3202	0.3357	0.3096	0.3306	0.3109	0.3069
ENSG00000154252	GAL3ST2	0.1386	0.1386	0.1386	0.1386	0.1386	0.1386	0.1386	0.1386	0.1386	0.1386	0.1386	0.1386	0.1386	0.1386	0.1386	0.1386	0.1386	0.1386	0.1386	0.1386	0.1386	0.1386
ENSG00000100100	PIK3IP1	0.7418	0.7897	0.6936	0.8032	0.773	0.7749	0.758	0.8264	0.7777	0.7848	0.748	0.8264	0.8015	0.8225	0.7617	0.7368	0.7384	0.7778	0.787	0.7398	0.7375	0.7375
ENSG00000089195	TRMT6	0.5104	0.4056	0.349	0.637	0.3986	0.8076	0.3861	0.7556	0.8085	0.8097	0.5152	0.7522	0.6462	0.719	0.768	0.5129	0.6414	0.5757	0.5217	0.5329	0.5397	0.5352
ENSG00000064218	DMRT3	0.5686	0.4335	0.4053	0.4492	0.4263	0.5701	0.4201	0.4657	0.5186	0.5297	0.5674	0.4604	0.4064	0.4526	0.5472	0.5774	0.5376	0.5414	0.5605	0.5553	0.5432	0.5632
ENSG00000090554	FLT3LG	0.5572	0.5595	0.6701	0.5629	0.614	0.5435	0.6203	0.5291	0.5583	0.5812	0.5302	0.5215	0.642	0.5223	0.5064	0.4864	0.4864	0.5119	0.5057	0.4547	0.5073	0.4846
ENSG00000099715	PCDH11Y	0.8388	0.8059	0.7068	0.8123	0.8049	0.7845	0.7001	0.7832	0.8054	0.8041	0.8382	0.7871	0.6936	0.7782	0.809	0.8389	0.8231	0.8004	0.7984	0.818	0.8148	0.8326
ENSG00000065371	ROPN1	0.4786	0.6043	0.5809	0.6276	0.601	0.4766	0.5923	0.6393	0.5712	0.5524	0.5064	0.6456	0.5758	0.6062	0.5557	0.4779	0.48	0.5	0.4663	0.4781	0.4765	0.4645
ENSG00000091844	RGS17	0.8976	0.888	0.8704	0.8964	0.8845	0.9042	0.881	0.9007	0.9036	0.9039	0.8976	0.9011	0.895	0.9004	0.9027	0.8913	0.8998	0.9003	0.9003	0.8996	0.8993	0.8979
ENSG00000078098	FAP	0.7204	0.7502	0.815	0.694	0.7611	0.707	0.7982	0.6454	0.6542	0.669	0.7122	0.6391	0.7596	0.6839	0.6587	0.7159	0.6948	0.7197	0.7541	0.7043	0.708	0.7099
ENSG00000086696	HSD17B2	0.16	0.1561	0.1536	0.1559	0.1554	0.1571	0.1547	0.1563	0.1592	0.157	0.1578	0.1577	0.1523	0.1565	0.1592	0.1605	0.1584	0.1619	0.1648	0.1615	0.1601	0.1629
ENSG00000099625	C19orf26	0.7742	0.847	0.8674	0.8351	0.852	0.7941	0.8638	0.8392	0.794	0.8013	0.779	0.8378	0.8605	0.845	0.7764	0.7728	0.7815	0.8191	0.8266	0.7813	0.7942	0.7763
ENSG00000076321	KLHL20	0.801	0.6988	0.5736	0.7101	0.7073	0.7043	0.5578	0.6555	0.7243	0.7147	0.7924	0.665	0.557	0.6545	0.7358	0.794	0.7782	0.7442	0.7285	0.7666	0.7714	0.7856
ENSG00000095380	NANS	0.4355	0.5548	0.5123	0.5824	0.5411	0.4882	0.5393	0.6263	0.5602	0.5462	0.4615	0.6232	0.5569	0.5761	0.5365	0.438	0.4454	0.4812	0.4441	0.436	0.4483	0.4205
ENSG00000166948	TGM6	0.262	0.4121	0.3576	0.4158	0.3976	0.2728	0.3684	0.4371	0.3551	0.3377	0.2835	0.4467	0.3726	0.4099	0.3364	0.2525	0.2559	0.275	0.2527	0.2539	0.2486	0.2437
ENSG00000095917	TPSD1	0.2758	0.2354	0.2297	0.2412	0.235	0.3082	0.2414	0.2447	0.2874	0.2962	0.2682	0.2464	0.2368	0.2483	0.2914	0.2856	0.2771	0.282	0.293	0.2756	0.2741	0.2768
ENSG00000184979	USP18	0.7198	0.6268	0.5	0.6416	0.6325	0.6038	0.4744	0.5686	0.6481	0.6349	0.7144	0.5795	0.453	0.5695	0.6517	0.7251	0.6979	0.642	0.6215	0.6792	0.6839	0.7062
ENSG00000065883	CDK13	0.6945	0.8193	0.8584	0.7589	0.7995	0.6382	0.8587	0.7632	0.6774	0.666	0.6697	0.7521	0.8362	0.7813	0.6577	0.6646	0.6642	0.6876	0.6514	0.6509	0.6606	0.6488
ENSG00000091947	TMEM101	0.6316	0.748	0.756	0.7293	0.7244	0.6901	0.7723	0.7442	0.6631	0.6816	0.6578	0.745	0.7593	0.7415	0.6446	0.6525	0.6407	0.6767	0.6858	0.6547	0.6527	0.6502
ENSG00000184117	NIPSNAP1	0.7983	0.7353	0.6466	0.7577	0.7406	0.7442	0.6608	0.7292	0.7532	0.7459	0.8011	0.7306	0.6907	0.7405	0.7738	0.8081	0.8043	0.7782	0.7882	0.8033	0.7987	0.8078
ENSG00000089060	SLC24A6	0.628	0.5843	0.6501	0.6212	0.5812	0.6286	0.6492	0.6307	0.6319	0.6276	0.6522	0.6248	0.6433	0.6454	0.6459	0.6573	0.6868	0.647	0.6836	0.6861	0.6702	0.683
ENSG00000092200	RPGRIP1	0.7381	0.6419	0.5947	0.6421	0.6198	0.6952	0.6326	0.6325	0.6772	0.6836	0.7329	0.6273	0.5725	0.6314	0.6941	0.7184	0.6689	0.6778	0.6686	0.6785	0.6964	0.7115
ENSG00000167580	AQP2	0.8633	0.87	0.8573	0.8635	0.8656	0.8339	0.8628	0.8571	0.8374	0.836	0.8646	0.8582	0.8528	0.8585	0.8532	0.8669	0.8623	0.8609	0.8575	0.864	0.864	0.865
ENSG00000099999	RNF215	0.352	0.5	0.4485	0.5108	0.476	0.4015	0.4793	0.5551	0.4844	0.4719	0.3723	0.5542	0.4907	0.5062	0.461	0.3537	0.3588	0.3927	0.3637	0.3533	0.3535	0.3415
ENSG00000076108	BAZ2A	0.7924	0.8328	0.7944	0.8014	0.837	0.8097	0.8304	0.8213	0.8076	0.8108	0.7865	0.8357	0.8076	0.8477	0.7871	0.7963	0.7958	0.8648	0.856	0.8021	0.8181	0.7824
ENSG00000092929	UNC13D	0.2978	0.356	0.3411	0.324	0.353	0.3097	0.3068	0.2984	0.3011	0.3132	0.3071	0.3015	0.2848	0.3119	0.3114	0.3262	0.3063	0.3152	0.3681	0.3238	0.3051	0.3398
ENSG00000092094	OSGEP	0.3258	0.2964	0.2843	0.2825	0.2922	0.3203	0.2761	0.2716	0.2983	0.3021	0.3165	0.2815	0.2728	0.2886	0.3139	0.3334	0.3133	0.3179	0.3211	0.3282	0.3256	0.3252
ENSG00000184436	THAP7	0.1646	0.1817	0.2278	0.1751	0.1869	0.1619	0.1823	0.1792	0.1708	0.1677	0.1644	0.1782	0.186	0.1766	0.1646	0.1641	0.1767	0.174	0.1684	0.1647	0.1722	0.162
ENSG00000073670	ADAM11	0.7818	0.8567	0.8729	0.8542	0.8652	0.7983	0.8713	0.8622	0.8106	0.8094	0.7831	0.8638	0.8722	0.8582	0.7852	0.7689	0.7738	0.8128	0.788	0.7848	0.7881	0.7567
ENSG00000091262	ABCC6	0.5861	0.6269	0.5772	0.643	0.6169	0.5765	0.601	0.6664	0.6315	0.6198	0.579	0.6684	0.577	0.6514	0.6047	0.5486	0.5518	0.5849	0.5481	0.5344	0.5706	0.5444
ENSG00000183741	CBX6	0.891	0.8877	0.7898	0.8895	0.8881	0.8537	0.83	0.8817	0.8609	0.8576	0.891	0.8842	0.8458	0.8805	0.8841	0.8916	0.8881	0.886	0.8807	0.8873	0.8884	0.889
ENSG00000099795	NDUFB7	0.2799	0.2663	0.271	0.2537	0.2575	0.3476	0.2994	0.2918	0.3212	0.3322	0.2723	0.2899	0.3286	0.2818	0.2919	0.2885	0.2885	0.285	0.3068	0.2946	0.286	0.2831
ENSG00000087250	MT3	0.3055	0.434	0.3809	0.4433	0.419	0.3462	0.403	0.469	0.4128	0.4019	0.3218	0.4764	0.4046	0.4411	0.3952	0.3063	0.3137	0.3422	0.3155	0.3138	0.3091	0.295
ENSG00000069702	TGFBR3	0.8215	0.8446	0.8204	0.8711	0.8541	0.8913	0.8216	0.8865	0.8897	0.8911	0.8232	0.886	0.8745	0.88	0.8779	0.8197	0.8372	0.8562	0.8573	0.8386	0.8468	0.8189
ENSG00000092010	PSME1	0.2754	0.2554	0.2337	0.2595	0.254	0.3122	0.2674	0.2708	0.2992	0.3055	0.2705	0.2667	0.2628	0.2658	0.2944	0.2847	0.2796	0.2793	0.2956	0.2857	0.2735	0.2782
ENSG00000091831	ESR1	0.8131	0.8818	0.881	0.8856	0.8838	0.8831	0.881	0.8928	0.8879	0.8884	0.8143	0.8932	0.8902	0.8892	0.8736	0.8093	0.8181	0.8494	0.8305	0.8083	0.8226	0.8022
ENSG00000079156	OSBPL6	0.859	0.8597	0.8676	0.8753	0.867	0.891	0.8576	0.8847	0.8922	0.892	0.8587	0.8831	0.8773	0.8793	0.8861	0.8573	0.8698	0.8607	0.8462	0.8518	0.8577	0.8571
ENSG00000167964	RAB26	0.36	0.5	0.4676	0.5127	0.4869	0.4061	0.4752	0.536	0.4792	0.4668	0.3796	0.5422	0.4727	0.5	0.4605	0.3683	0.3863	0.4143	0.3797	0.3692	0.3778	0.3538
ENSG00000094804	CDC6	0.5541	0.406	0.4127	0.4297	0.41	0.5539	0.4179	0.4534	0.5053	0.5246	0.556	0.4486	0.4163	0.4419	0.5298	0.6121	0.573	0.5401	0.5527	0.5881	0.5985	0.6036
ENSG00000099800	TIMM13	0.4056	0.5	0.7006	0.5212	0.6107	0.3846	0.6046	0.4723	0.4198	0.4113	0.4103	0.476	0.6304	0.449	0.4012	0.3951	0.3861	0.3742	0.3649	0.3719	0.4333	0.3751
ENSG00000100216	TOMM22	0.3962	0.4552	0.4663	0.4415	0.4286	0.4177	0.4689	0.4743	0.4293	0.4239	0.4171	0.4689	0.5	0.4427	0.4356	0.3768	0.3448	0.3477	0.3627	0.3371	0.3348	0.3759
ENSG00000089682	RBM41	0.7267	0.8185	0.8579	0.8063	0.7955	0.8483	0.8592	0.8355	0.8491	0.8499	0.741	0.8319	0.8545	0.8383	0.8225	0.729	0.7648	0.773	0.7762	0.7477	0.742	0.7431
ENSG00000086232	EIF2AK1	0.8815	0.8716	0.7545	0.874	0.8696	0.8443	0.7988	0.8625	0.8487	0.8471	0.8806	0.8632	0.8261	0.8618	0.8714	0.881	0.8749	0.8706	0.866	0.872	0.8725	0.8772
ENSG00000088808	PPP1R13B	0.8795	0.8837	0.7852	0.8914	0.8805	0.8908	0.8434	0.8967	0.8937	0.8936	0.8795	0.8969	0.883	0.8934	0.8902	0.8753	0.8769	0.8784	0.8658	0.8701	0.8715	0.872
ENSG00000099326	MZF1	0.6149	0.5636	0.6194	0.6093	0.5712	0.6079	0.6198	0.6172	0.6156	0.6057	0.6302	0.6168	0.6282	0.6301	0.6256	0.6445	0.6617	0.6442	0.6676	0.6684	0.6536	0.6631
ENSG00000086548	CEACAM6	0.5954	0.7619	0.8357	0.6392	0.7295	0.5484	0.8333	0.5957	0.5601	0.5541	0.5861	0.5896	0.7719	0.6647	0.5725	0.6124	0.623	0.6418	0.6341	0.623	0.6218	0.6135
ENSG00000083812	ZNF324	0.6069	0.5752	0.5578	0.5702	0.5342	0.6193	0.5849	0.5736	0.5942	0.6112	0.6001	0.5655	0.5526	0.5783	0.5884	0.6047	0.6004	0.6113	0.6392	0.6073	0.5985	0.6115
ENSG00000086288	NME8	0.2768	0.2295	0.2233	0.2416	0.2423	0.2446	0.2276	0.2274	0.2323	0.2287	0.2674	0.2268	0.2194	0.2274	0.2584	0.2698	0.2448	0.2387	0.2413	0.2526	0.2394	0.2506
ENSG00000088356	PDRG1	0.325	0.3186	0.3154	0.3082	0.3043	0.3227	0.3367	0.3408	0.3244	0.3291	0.3162	0.3349	0.3611	0.3277	0.3181	0.3422	0.3195	0.3182	0.3181	0.3317	0.329	0.3329
ENSG00000083842	ZNF8	0.2446	0.2982	0.2498	0.2615	0.2932	0.2424	0.2425	0.2309	0.2294	0.2382	0.2547	0.2389	0.2173	0.2454	0.2507	0.2808	0.2513	0.258	0.3074	0.2691	0.2612	0.2857
ENSG00000082684	SEMA5B	0.4421	0.3988	0.4708	0.4274	0.4239	0.4494	0.436	0.4451	0.4408	0.4415	0.425	0.4387	0.4406	0.4261	0.4663	0.4379	0.4161	0.4264	0.4261	0.4385	0.4159	0.4192
ENSG00000100030	MAPK1	0.9069	0.9073	0.9071	0.9073	0.9073	0.9062	0.9071	0.9073	0.9064	0.9061	0.9068	0.9073	0.9072	0.9072	0.907	0.9067	0.9068	0.9072	0.9072	0.9069	0.9069	0.9068
ENSG00000095539	SEMA4G	0.6397	0.6199	0.651	0.6535	0.6166	0.6434	0.652	0.68	0.6593	0.6492	0.6646	0.6686	0.669	0.6878	0.6631	0.6705	0.691	0.6651	0.7148	0.6907	0.6776	0.6931
ENSG00000170848	PSG6	0.4904	0.5085	0.6583	0.5297	0.5941	0.5174	0.5846	0.5	0.4913	0.5	0.5114	0.4916	0.616	0.4715	0.5	0.4809	0.4656	0.4577	0.4937	0.4693	0.4858	0.4855
ENSG00000100258	LMF2	0.2348	0.2615	0.324	0.2418	0.2694	0.2309	0.2743	0.2383	0.2331	0.2254	0.2379	0.2413	0.2546	0.2387	0.2345	0.2378	0.2612	0.2511	0.2475	0.2411	0.2564	0.2403
ENSG00000085719	CPNE3	0.773	0.7168	0.6487	0.7043	0.6915	0.743	0.6719	0.7001	0.7161	0.7203	0.7679	0.7215	0.67	0.7063	0.7267	0.7621	0.7343	0.7481	0.7877	0.764	0.7416	0.7595
ENSG00000100124	ANKRD54	0.4833	0.6447	0.7022	0.6551	0.7053	0.4461	0.6602	0.6647	0.5741	0.5564	0.5122	0.6664	0.6966	0.6184	0.5467	0.4562	0.4408	0.4811	0.4768	0.44	0.4745	0.441
ENSG00000157426	AASDH	0.7755	0.7043	0.6954	0.8023	0.6987	0.8669	0.7322	0.8448	0.8638	0.8662	0.779	0.8411	0.8075	0.8354	0.8452	0.7805	0.8069	0.8086	0.8225	0.8037	0.7943	0.7829
ENSG00000089163	SIRT4	0.4226	0.5	0.6279	0.3745	0.4456	0.3922	0.6272	0.3667	0.3631	0.3757	0.3989	0.3544	0.5	0.4102	0.352	0.4244	0.4249	0.4195	0.4193	0.4188	0.4161	0.421
ENSG00000086289	EPDR1	0.7586	0.7783	0.6404	0.7149	0.7452	0.7693	0.7377	0.7535	0.7585	0.7655	0.7511	0.7811	0.6493	0.7983	0.748	0.7517	0.7511	0.8318	0.8202	0.7579	0.7723	0.7397
ENSG00000096171	VARS	0.1703	0.2081	0.2043	0.1891	0.1985	0.1745	0.2249	0.1954	0.1786	0.1899	0.1789	0.1891	0.2188	0.1912	0.1796	0.1747	0.1948	0.1858	0.1868	0.1814	0.1978	0.1758
ENSG00000088367	EPB41L1	0.8049	0.8133	0.8436	0.7774	0.7798	0.8218	0.856	0.7809	0.7839	0.807	0.7936	0.7783	0.825	0.8016	0.7697	0.7998	0.7883	0.8302	0.8362	0.8165	0.8009	0.7932
ENSG00000196465	MYL6B	0.2695	0.2266	0.202	0.2386	0.2343	0.3005	0.2353	0.2492	0.2846	0.2902	0.26	0.2478	0.2374	0.2421	0.2817	0.2784	0.2692	0.2701	0.2833	0.2678	0.2629	0.2743
ENSG00000099866	MADCAM1	0.3395	0.2965	0.2853	0.3128	0.2831	0.3865	0.3143	0.298	0.333	0.3479	0.3535	0.2864	0.2918	0.3015	0.3388	0.3732	0.373	0.3447	0.3938	0.3789	0.3626	0.3737
ENSG00000099937	SERPIND1	0.2929	0.3024	0.3118	0.2905	0.3056	0.2926	0.3028	0.2761	0.2868	0.2838	0.2993	0.2877	0.2844	0.2829	0.2918	0.327	0.3068	0.2882	0.2928	0.3009	0.3188	0.3049
ENSG00000074071	MRPS34	0.1974	0.2077	0.2039	0.1967	0.1983	0.2103	0.218	0.2025	0.2106	0.2152	0.1961	0.2037	0.2035	0.21	0.2062	0.195	0.1947	0.2021	0.2019	0.1963	0.1972	0.2011
ENSG00000066405	CLDN18	0.6907	0.6268	0.6197	0.6689	0.5997	0.7219	0.6344	0.6638	0.694	0.7056	0.693	0.6518	0.5922	0.6568	0.6911	0.703	0.6813	0.692	0.7287	0.704	0.6826	0.6949
ENSG00000078579	FGF20	0.4851	0.3386	0.3042	0.3372	0.3531	0.4698	0.3341	0.3457	0.4353	0.445	0.4647	0.3687	0.3553	0.3668	0.4294	0.441	0.4377	0.4325	0.4332	0.4309	0.4299	0.4321
ENSG00000100249	C22orf31	0.1789	0.1745	0.1671	0.1766	0.1735	0.1696	0.1752	0.1747	0.1692	0.1714	0.1799	0.1735	0.1725	0.1768	0.1714	0.1834	0.1726	0.1701	0.1717	0.1686	0.1697	0.1801
ENSG00000092009	CMA1	0.259	0.2275	0.2176	0.2432	0.2354	0.2533	0.2214	0.2263	0.2471	0.2471	0.2533	0.2272	0.2208	0.2323	0.2558	0.2529	0.2307	0.2355	0.2356	0.223	0.2254	0.2316
ENSG00000072954	TMEM38A	0.7873	0.798	0.8057	0.7672	0.7882	0.6957	0.7997	0.71	0.7321	0.719	0.785	0.7111	0.7574	0.7334	0.7423	0.7929	0.7776	0.7513	0.7425	0.7656	0.7656	0.7813
ENSG00000091128	LAMB4	0.3819	0.3107	0.2817	0.3377	0.2943	0.421	0.3197	0.3357	0.3669	0.3821	0.3826	0.3257	0.317	0.3381	0.367	0.4011	0.399	0.3662	0.4189	0.4073	0.3819	0.4075
ENSG00000080200	CRYBG3	0.6256	0.7052	0.7818	0.6219	0.6659	0.6294	0.7842	0.6112	0.6262	0.6438	0.5922	0.6002	0.7005	0.6396	0.6085	0.5895	0.6013	0.6346	0.6373	0.5981	0.5909	0.5878
ENSG00000010256	UQCRC1	0.557	0.5461	0.5804	0.5822	0.532	0.5699	0.5994	0.6063	0.5827	0.5787	0.5944	0.5943	0.599	0.6081	0.5943	0.6045	0.6233	0.5956	0.6507	0.6289	0.6178	0.629
ENSG00000064601	CTSA	0.6478	0.6049	0.6275	0.6369	0.5861	0.6535	0.6543	0.6607	0.6535	0.6528	0.6617	0.6464	0.6504	0.6718	0.6508	0.6579	0.6841	0.6612	0.6988	0.6833	0.671	0.6822
ENSG00000082269	FAM135A	0.8233	0.8959	0.9017	0.8932	0.891	0.8996	0.9017	0.8992	0.8998	0.8999	0.8438	0.8984	0.9014	0.8996	0.8951	0.8242	0.8794	0.8836	0.8841	0.8714	0.8696	0.8557
ENSG00000088827	SIGLEC1	0.7461	0.7748	0.847	0.784	0.8287	0.7696	0.795	0.7701	0.7469	0.7629	0.7477	0.7677	0.8353	0.762	0.7341	0.7316	0.7133	0.7405	0.7571	0.7278	0.7509	0.7294
ENSG00000073331	ALPK1	0.8146	0.8546	0.8571	0.8551	0.8422	0.8471	0.8682	0.8598	0.8314	0.8402	0.835	0.8569	0.8655	0.8663	0.8442	0.8186	0.8496	0.864	0.8761	0.8648	0.8623	0.8549
ENSG00000082438	COBLL1	0.88	0.8623	0.8601	0.8578	0.8586	0.8535	0.8646	0.8421	0.8485	0.849	0.877	0.8473	0.8414	0.8531	0.8632	0.8788	0.8756	0.875	0.8725	0.8807	0.8753	0.8753
ENSG00000096654	ZNF184	0.2884	0.5083	0.6589	0.3785	0.4682	0.2784	0.6506	0.354	0.2881	0.3013	0.2716	0.3462	0.5178	0.4051	0.2717	0.2707	0.3244	0.3164	0.3027	0.2971	0.2994	0.2771
ENSG00000132470	ITGB4	0.2558	0.2335	0.2865	0.2292	0.2384	0.2373	0.2442	0.2286	0.2272	0.2286	0.2389	0.2285	0.2319	0.2316	0.2347	0.2357	0.232	0.2386	0.2411	0.2304	0.2344	0.2372
ENSG00000094914	AAAS	0.1376	0.1376	0.1376	0.1376	0.1376	0.1376	0.1376	0.1376	0.1376	0.1376	0.1376	0.1376	0.1376	0.1376	0.1376	0.1376	0.1376	0.1376	0.1376	0.1376	0.1376	0.1376
ENSG00000083845	RPS5	0.1405	0.1405	0.1405	0.1405	0.1405	0.1405	0.1405	0.1405	0.1405	0.1405	0.1405	0.1405	0.1405	0.1405	0.1405	0.1405	0.1405	0.1405	0.1405	0.1405	0.1405	0.1405
ENSG00000094661	OR1I1	0.1573	0.1577	0.1609	0.1578	0.159	0.1601	0.1596	0.1575	0.1579	0.1591	0.1578	0.1582	0.1587	0.1584	0.159	0.1596	0.1599	0.1583	0.1607	0.1605	0.1596	0.1595
ENSG00000099624	ATP5D	0.2464	0.5096	0.6718	0.37	0.4674	0.2433	0.6545	0.3424	0.2626	0.2507	0.2593	0.3312	0.522	0.4042	0.2582	0.2688	0.3249	0.3164	0.3044	0.2998	0.307	0.2796
ENSG00000100221	JOSD1	0.8548	0.8046	0.7246	0.8228	0.8109	0.8079	0.7486	0.8054	0.8135	0.8078	0.8538	0.8095	0.7781	0.8125	0.832	0.8561	0.8536	0.8403	0.8438	0.8533	0.8511	0.8553
ENSG00000064201	TSPAN32	0.3462	0.4461	0.425	0.4156	0.4314	0.3396	0.4058	0.4274	0.3694	0.3547	0.3538	0.4322	0.3847	0.4209	0.374	0.3866	0.3982	0.4189	0.4748	0.4075	0.4022	0.4141
ENSG00000089009	RPL6	0.1371	0.1371	0.1371	0.1371	0.1371	0.1371	0.1371	0.1371	0.1371	0.1371	0.1371	0.1371	0.1371	0.1371	0.1371	0.1371	0.1371	0.1371	0.1371	0.1371	0.1371	0.1371
ENSG00000095059	DHPS	0.5171	0.4154	0.4062	0.373	0.4002	0.4493	0.3989	0.3718	0.4358	0.45	0.4849	0.377	0.3568	0.392	0.4175	0.4393	0.4351	0.4376	0.4273	0.4057	0.427	0.4378
ENSG00000082146	STRADB	0.6576	0.4697	0.4196	0.4611	0.4501	0.6382	0.4385	0.4847	0.581	0.5899	0.6371	0.5	0.4353	0.5	0.5951	0.658	0.6201	0.6218	0.6321	0.633	0.6311	0.6433
ENSG00000100220	RTCB	0.4594	0.4236	0.3503	0.3766	0.4035	0.4122	0.3587	0.3936	0.4041	0.407	0.4631	0.4105	0.3631	0.3863	0.4233	0.4177	0.3835	0.4006	0.4336	0.3761	0.3905	0.4276
ENSG00000085872	CHERP	0.516	0.4292	0.4512	0.4722	0.4415	0.5386	0.4385	0.4831	0.5137	0.5263	0.5052	0.4789	0.4348	0.4685	0.5	0.517	0.53	0.5	0.5316	0.5316	0.5053	0.5179
ENSG00000090534	THPO	0.5446	0.5386	0.4604	0.7009	0.5316	0.8016	0.5092	0.7756	0.8032	0.8039	0.5594	0.7742	0.7013	0.7492	0.771	0.5381	0.6396	0.5938	0.5319	0.5362	0.5516	0.5387
ENSG00000082929	C4orf6	0.4604	0.4224	0.4776	0.4656	0.42	0.4865	0.4801	0.4844	0.4882	0.4869	0.5078	0.4774	0.486	0.4941	0.5072	0.5122	0.5422	0.4936	0.5442	0.5417	0.5231	0.5434
ENSG00000197183	C20orf112	0.8211	0.886	0.8939	0.8896	0.8921	0.888	0.891	0.8963	0.8907	0.891	0.8232	0.8961	0.8981	0.8942	0.88	0.8152	0.8511	0.8701	0.8602	0.8459	0.8541	0.8171
ENSG00000081087	OSTM1	0.7892	0.7472	0.8154	0.7052	0.7286	0.7773	0.8183	0.7061	0.7333	0.7427	0.7723	0.7077	0.7722	0.7362	0.7363	0.7755	0.7607	0.7903	0.7861	0.7659	0.7663	0.7646
ENSG00000090932	DLL3	0.2027	0.2157	0.2129	0.2115	0.2104	0.2034	0.2171	0.2102	0.2118	0.2014	0.2074	0.2079	0.2051	0.2141	0.2077	0.2119	0.2135	0.2103	0.2115	0.2068	0.212	0.2105
ENSG00000093134	VNN3	0.4269	0.645	0.753	0.5356	0.619	0.4147	0.7469	0.5261	0.451	0.4289	0.4273	0.5276	0.6336	0.5623	0.4485	0.4583	0.5192	0.5242	0.5336	0.5119	0.5	0.4717
ENSG00000074410	CA12	0.9014	0.9012	0.8992	0.9009	0.9015	0.8977	0.8983	0.8992	0.8993	0.8981	0.9011	0.899	0.8994	0.8991	0.9009	0.9017	0.9015	0.8999	0.8981	0.9001	0.901	0.901
ENSG00000081800	SLC13A1	0.6793	0.7431	0.8073	0.6713	0.7074	0.7076	0.8084	0.648	0.6781	0.6886	0.6717	0.653	0.7423	0.692	0.6712	0.6588	0.6616	0.6828	0.7053	0.681	0.6511	0.6658
ENSG00000204482	LST1	0.3538	0.3617	0.3498	0.34	0.3607	0.3622	0.343	0.3313	0.3181	0.326	0.3977	0.3247	0.2989	0.3436	0.3704	0.4513	0.43	0.3986	0.4335	0.4464	0.4572	0.4701
ENSG00000099365	STX1B	0.6772	0.65	0.6721	0.658	0.6318	0.705	0.66	0.6855	0.6987	0.6895	0.6933	0.69	0.6237	0.6945	0.6973	0.6797	0.7001	0.7109	0.7022	0.7031	0.7037	0.6879
ENSG00000137764	MAP2K5	0.4141	0.3639	0.3243	0.3497	0.3356	0.4302	0.3778	0.3956	0.4197	0.4366	0.3768	0.3774	0.3668	0.3743	0.3873	0.3656	0.3529	0.3845	0.3901	0.3507	0.3497	0.3654
ENSG00000065518	NDUFB4	0.4293	0.4555	0.4652	0.426	0.4281	0.4717	0.4772	0.4723	0.4521	0.4624	0.4213	0.4745	0.4949	0.4407	0.458	0.3966	0.391	0.4011	0.4147	0.4072	0.3973	0.4004
ENSG00000091583	APOH	0.2404	0.1987	0.1921	0.1997	0.1927	0.3146	0.2142	0.2093	0.2758	0.2929	0.2409	0.2156	0.2402	0.2216	0.2577	0.2593	0.2473	0.2479	0.2738	0.2624	0.2451	0.2538
ENSG00000007129	CEACAM21	0.3906	0.3696	0.4171	0.3795	0.3898	0.4123	0.4067	0.4002	0.4131	0.399	0.3853	0.4014	0.3637	0.4054	0.4303	0.4004	0.4109	0.4209	0.4051	0.3935	0.4118	0.3884
ENSG00000187758	ADH1A	0.1609	0.171	0.1668	0.1648	0.1637	0.163	0.17	0.17	0.1648	0.1645	0.1611	0.1671	0.1665	0.1705	0.1635	0.1618	0.1698	0.1651	0.1691	0.1697	0.174	0.1625
ENSG00000081818	PCDHB4	0.3942	0.3703	0.4013	0.3963	0.3916	0.3671	0.3602	0.3667	0.3988	0.4215	0.3681	0.3763	0.3523	0.3594	0.3695	0.3601	0.342	0.3365	0.3364	0.3454	0.332	0.3445
ENSG00000092096	SLC22A17	0.2214	0.2058	0.2023	0.2075	0.204	0.2313	0.2003	0.2076	0.2207	0.2218	0.2216	0.2089	0.2112	0.2098	0.2236	0.2226	0.2119	0.223	0.236	0.2225	0.2199	0.2233
ENSG00000204463	BAG6	0.2033	0.1552	0.1552	0.1534	0.1637	0.1647	0.1575	0.1543	0.1549	0.1573	0.1706	0.1533	0.1589	0.154	0.1546	0.1563	0.1581	0.1657	0.1543	0.1547	0.1541	0.1566
ENSG00000073008	PVR	0.7504	0.7346	0.7818	0.7308	0.7672	0.7679	0.7575	0.7433	0.7266	0.7343	0.7602	0.7357	0.7968	0.7203	0.7349	0.764	0.7354	0.7359	0.7682	0.7485	0.7588	0.7637
ENSG00000065060	UHRF1BP1	0.8421	0.8815	0.8971	0.8826	0.8939	0.8508	0.8917	0.8785	0.8427	0.8459	0.853	0.8783	0.8956	0.8785	0.855	0.8283	0.8581	0.8738	0.88	0.8686	0.8733	0.855
ENSG00000096150	RPS18	0.1383	0.1383	0.1383	0.1383	0.1383	0.1383	0.1383	0.1383	0.1383	0.1383	0.1383	0.1383	0.1383	0.1383	0.1383	0.1383	0.1383	0.1383	0.1383	0.1383	0.1383	0.1383
ENSG00000068697	LAPTM4A	0.2795	0.508	0.6591	0.3901	0.466	0.2837	0.6485	0.3708	0.3085	0.3163	0.2829	0.363	0.5249	0.4122	0.285	0.2897	0.3293	0.3245	0.3096	0.3142	0.3091	0.2945
ENSG00000096092	TMEM14A	0.2611	0.2516	0.2327	0.2713	0.256	0.2662	0.2417	0.2907	0.2726	0.2688	0.2457	0.2756	0.2716	0.2822	0.2604	0.231	0.2434	0.2498	0.2432	0.2364	0.2378	0.2365
ENSG00000095261	PSMD5	0.8573	0.8196	0.6723	0.8263	0.8231	0.7939	0.6869	0.7749	0.806	0.7991	0.8559	0.7817	0.6698	0.7797	0.8345	0.8584	0.8506	0.8325	0.8244	0.8469	0.8483	0.8543
ENSG00000241360	PDXP	0.3725	0.469	0.6654	0.4752	0.5838	0.3346	0.5427	0.4	0.3563	0.351	0.3676	0.4156	0.5372	0.3799	0.3488	0.3553	0.3447	0.3382	0.3309	0.3435	0.3991	0.3373
ENSG00000072110	ACTN1	0.4165	0.3191	0.2729	0.2991	0.326	0.3359	0.3007	0.2896	0.3282	0.3287	0.3926	0.3019	0.2901	0.3066	0.3318	0.3683	0.3634	0.3354	0.331	0.3419	0.3558	0.3628
ENSG00000087237	CETP	0.184	0.1896	0.1879	0.191	0.1888	0.192	0.1896	0.1952	0.1912	0.1931	0.1907	0.195	0.1963	0.1958	0.1936	0.1907	0.1947	0.1969	0.1933	0.1902	0.1976	0.1904
ENSG00000092850	TEKT2	0.4473	0.3888	0.4293	0.4233	0.4256	0.4716	0.4182	0.4395	0.4748	0.4653	0.4215	0.45	0.431	0.44	0.4679	0.4386	0.4495	0.4622	0.446	0.433	0.4374	0.4304
ENSG00000070669	ASNS	0.3667	0.3625	0.3203	0.3345	0.3444	0.4758	0.3304	0.3402	0.4261	0.4467	0.4004	0.375	0.3502	0.3607	0.4262	0.3751	0.3566	0.3859	0.407	0.3857	0.3534	0.3789
ENSG00000100078	PLA2G3	0.649	0.6865	0.7527	0.6345	0.6351	0.6811	0.7618	0.6485	0.6292	0.65	0.666	0.6283	0.7193	0.684	0.6354	0.6797	0.6784	0.68	0.7212	0.6892	0.6809	0.6884
ENSG00000100290	BIK	0.3055	0.3014	0.3329	0.3099	0.3115	0.2951	0.324	0.3481	0.3154	0.2948	0.2942	0.3352	0.3419	0.3315	0.3081	0.3019	0.297	0.2927	0.2848	0.2933	0.2948	0.2936
ENSG00000119314	PTBP3	0.8844	0.8785	0.8784	0.884	0.8839	0.8932	0.8719	0.8854	0.8935	0.8937	0.8827	0.886	0.8799	0.8843	0.8904	0.8828	0.884	0.8858	0.8823	0.8817	0.8828	0.8817
ENSG00000236011	GPANK1	0.3611	0.3595	0.3565	0.3532	0.3523	0.3672	0.3674	0.3524	0.365	0.3644	0.3592	0.3671	0.3545	0.3687	0.3606	0.37	0.3553	0.3525	0.355	0.386	0.3568	0.3602
ENSG00000087494	PTHLH	0.4552	0.36	0.3648	0.4011	0.357	0.4906	0.3879	0.413	0.449	0.4667	0.4521	0.4022	0.395	0.4031	0.4459	0.4649	0.4585	0.4375	0.4771	0.4656	0.4445	0.4657
ENSG00000035403	VCL	0.7736	0.6899	0.6797	0.8201	0.6891	0.8774	0.7159	0.8636	0.8777	0.8783	0.774	0.8622	0.8332	0.8543	0.8659	0.771	0.8225	0.8172	0.8145	0.7911	0.7915	0.7748
ENSG00000075568	TMEM131	0.4067	0.2992	0.3753	0.3532	0.3406	0.3851	0.3123	0.383	0.3757	0.3785	0.3944	0.3527	0.361	0.3565	0.363	0.4508	0.43	0.3797	0.3846	0.4243	0.4229	0.4427
ENSG00000081148	IMPG2	0.7713	0.8309	0.8562	0.8085	0.8168	0.7801	0.8585	0.8188	0.7711	0.7748	0.7815	0.8132	0.8384	0.8331	0.7696	0.7768	0.7898	0.8091	0.8296	0.7927	0.7893	0.7903
ENSG00000099804	CDC34	0.6078	0.5558	0.5879	0.6105	0.5573	0.6372	0.6198	0.6476	0.6173	0.6248	0.6436	0.6403	0.6601	0.6652	0.625	0.6469	0.6651	0.6448	0.7126	0.677	0.6554	0.6659
ENSG00000166391	MOGAT2	0.8172	0.8292	0.8471	0.8126	0.8358	0.7562	0.8379	0.7802	0.7806	0.7733	0.8142	0.777	0.8296	0.7856	0.7815	0.8154	0.806	0.7906	0.7746	0.7953	0.8032	0.8054
ENSG00000090447	TFAP4	0.3775	0.3523	0.3981	0.3314	0.3707	0.3424	0.3287	0.2997	0.3143	0.3163	0.3466	0.3122	0.3118	0.308	0.3415	0.3762	0.3495	0.3874	0.3657	0.3963	0.3577	0.3755
ENSG00000188559	RALGAPA2	0.8297	0.8826	0.872	0.8793	0.8754	0.8606	0.8865	0.8865	0.8526	0.8546	0.8573	0.8866	0.8868	0.8903	0.8694	0.8251	0.8751	0.8881	0.8923	0.8816	0.8799	0.8715
ENSG00000075415	SLC25A3	0.5289	0.5	0.4506	0.4851	0.5	0.4584	0.4338	0.4708	0.4738	0.4693	0.4829	0.4897	0.4082	0.4677	0.5	0.525	0.5	0.5602	0.5522	0.5497	0.5113	0.5271
ENSG00000249437	NAIP	0.5685	0.5731	0.7044	0.5779	0.6591	0.4719	0.6127	0.5156	0.5	0.4824	0.5362	0.5443	0.5957	0.5081	0.5248	0.5506	0.5	0.5478	0.5497	0.599	0.5534	0.5289
ENSG00000108688	CCL7	0.7302	0.7352	0.734	0.7165	0.7235	0.6723	0.7372	0.6831	0.6915	0.6913	0.7392	0.6845	0.7062	0.7059	0.7109	0.7395	0.7395	0.7125	0.7215	0.7337	0.7299	0.7427
ENSG00000083544	TDRD3	0.5674	0.6543	0.7443	0.5659	0.6187	0.5703	0.7474	0.5638	0.5606	0.5654	0.5598	0.5494	0.6542	0.599	0.5538	0.5255	0.5453	0.5867	0.5626	0.536	0.5589	0.5524
ENSG00000099940	SNAP29	0.8066	0.8061	0.8449	0.8456	0.7814	0.8937	0.8493	0.879	0.8937	0.8942	0.7993	0.8778	0.8692	0.8737	0.8808	0.8068	0.845	0.8498	0.8367	0.8297	0.8281	0.8046
ENSG00000065308	TRAM2	0.8814	0.8907	0.8897	0.8907	0.894	0.8454	0.8886	0.888	0.8583	0.8543	0.8823	0.8883	0.8919	0.8886	0.8733	0.8804	0.8818	0.8817	0.88	0.8815	0.882	0.8801
ENSG00000088320	REM1	0.2437	0.2607	0.2667	0.2551	0.2523	0.2644	0.2649	0.2536	0.2638	0.2578	0.2527	0.2586	0.2652	0.2592	0.2588	0.2618	0.257	0.2574	0.2612	0.2732	0.2616	0.2625
ENSG00000204147	ASAH2B	0.7655	0.8373	0.8637	0.7896	0.8173	0.7987	0.8662	0.8051	0.7717	0.7858	0.7675	0.7956	0.8481	0.8265	0.7684	0.7592	0.7667	0.8134	0.8194	0.7764	0.7722	0.7664
ENSG00000090971	NAT14	0.5866	0.5208	0.5783	0.5726	0.5057	0.6336	0.593	0.6075	0.6214	0.6219	0.6134	0.6014	0.6231	0.6191	0.6169	0.6189	0.6365	0.6152	0.6551	0.6391	0.6245	0.6359
ENSG00000089692	LAG3	0.299	0.2634	0.2603	0.2538	0.2579	0.314	0.2643	0.2304	0.2494	0.2654	0.3346	0.2181	0.2416	0.2337	0.2925	0.3901	0.3552	0.2962	0.3164	0.3674	0.3881	0.4064
ENSG00000099338	CATSPERG	0.7773	0.796	0.7306	0.8064	0.785	0.7625	0.7746	0.8351	0.7783	0.7866	0.7675	0.8364	0.816	0.8198	0.758	0.7548	0.7374	0.7704	0.7385	0.7381	0.7518	0.7386
ENSG00000095932	C19orf77	0.4422	0.2993	0.3413	0.3297	0.3078	0.4735	0.3342	0.3397	0.423	0.4318	0.4263	0.3364	0.3568	0.3439	0.4213	0.474	0.4588	0.4271	0.4537	0.4642	0.4488	0.4613
ENSG00000068912	ERLEC1	0.6232	0.5	0.6278	0.5256	0.5912	0.5357	0.5454	0.4682	0.5155	0.5116	0.5978	0.4825	0.5271	0.4559	0.528	0.5776	0.5478	0.5601	0.5476	0.5563	0.5693	0.5605
ENSG00000089127	OAS1	0.3396	0.4355	0.6333	0.4461	0.5385	0.3064	0.5291	0.3879	0.3311	0.3276	0.3385	0.3881	0.5518	0.3639	0.3189	0.3228	0.3013	0.3013	0.2969	0.3093	0.355	0.3149
ENSG00000100209	HSCB	0.3277	0.3525	0.3538	0.3117	0.345	0.3535	0.3148	0.3035	0.3325	0.3425	0.3457	0.3232	0.2997	0.3154	0.3448	0.3133	0.2872	0.2962	0.3096	0.284	0.2809	0.3231
ENSG00000068097	HEATR6	0.7623	0.8	0.827	0.7299	0.7765	0.7521	0.8404	0.7598	0.734	0.741	0.7487	0.7658	0.7875	0.7936	0.7319	0.7696	0.7641	0.8185	0.8067	0.7634	0.7693	0.7548
ENSG00000091317	CMTM6	0.7462	0.6921	0.702	0.7326	0.6881	0.7429	0.7316	0.7548	0.7225	0.7157	0.7542	0.7614	0.7647	0.7565	0.7328	0.7656	0.762	0.764	0.7857	0.8136	0.7659	0.7711
ENSG00000072210	ALDH3A2	0.8866	0.8748	0.8611	0.8847	0.8849	0.8864	0.8341	0.8812	0.8868	0.8867	0.886	0.8817	0.8745	0.8772	0.887	0.8865	0.8857	0.8823	0.8799	0.8849	0.8843	0.8849
ENSG00000086589	RBM22	0.5181	0.4436	0.4535	0.5868	0.446	0.7725	0.4433	0.6851	0.7755	0.7793	0.5	0.6791	0.6122	0.6386	0.6954	0.5096	0.5843	0.5523	0.5	0.5179	0.5096	0.5127
ENSG00000100162	CENPM	0.2493	0.2769	0.2866	0.2743	0.2686	0.2706	0.2968	0.3029	0.2878	0.277	0.2549	0.3019	0.3252	0.2842	0.2659	0.2635	0.2627	0.2577	0.2567	0.2563	0.261	0.2606
ENSG00000086504	MRPL28	0.3494	0.5203	0.6478	0.3883	0.4632	0.3477	0.6444	0.3764	0.348	0.3564	0.3279	0.3573	0.5125	0.4184	0.3147	0.324	0.3483	0.3726	0.3581	0.33	0.3336	0.3337
ENSG00000072135	PTPN18	0.7536	0.6658	0.6404	0.6907	0.6337	0.7632	0.6833	0.7029	0.735	0.7512	0.751	0.6925	0.6181	0.7195	0.7231	0.7523	0.7265	0.7441	0.7464	0.7345	0.7398	0.7443
ENSG00000091986	CCDC80	0.4372	0.6319	0.7901	0.5669	0.681	0.3585	0.7597	0.5	0.4053	0.3887	0.4305	0.5	0.7232	0.5222	0.4007	0.4123	0.4253	0.4251	0.387	0.4191	0.4538	0.3943
ENSG00000100239	PPP6R2	0.572	0.6211	0.6718	0.6278	0.6792	0.5553	0.6334	0.6299	0.583	0.5792	0.5846	0.6305	0.6515	0.6074	0.5709	0.5804	0.5551	0.566	0.5407	0.5622	0.5957	0.5799
ENSG00000105879	CBLL1	0.3829	0.3551	0.2694	0.3069	0.3555	0.3551	0.2844	0.287	0.3212	0.3299	0.3519	0.324	0.2669	0.3053	0.3541	0.3506	0.3249	0.3676	0.3547	0.3576	0.3282	0.3565
ENSG00000104918	RETN	0.1432	0.1432	0.1432	0.1432	0.1432	0.1432	0.1432	0.1432	0.1432	0.1432	0.1432	0.1432	0.1432	0.1432	0.1432	0.1432	0.1432	0.1432	0.1432	0.1432	0.1432	0.1432
ENSG00000102879	CORO1A	0.1695	0.215	0.2232	0.2041	0.1985	0.1783	0.2242	0.2369	0.2056	0.2003	0.1722	0.2252	0.2599	0.2125	0.1832	0.1734	0.1862	0.1855	0.1778	0.1712	0.1796	0.174
ENSG00000106392	C1GALT1	0.8883	0.8874	0.8841	0.8863	0.8897	0.869	0.8839	0.8783	0.8589	0.8606	0.8876	0.8762	0.8855	0.8826	0.8821	0.8872	0.8902	0.893	0.8949	0.8934	0.8931	0.8919
ENSG00000101160	CTSZ	0.246	0.2184	0.2046	0.2177	0.2169	0.2441	0.2132	0.2149	0.2252	0.2242	0.2503	0.2201	0.2082	0.2176	0.2351	0.251	0.2421	0.2379	0.2455	0.2512	0.2441	0.2537
ENSG00000102977	ACD	0.2074	0.1947	0.1797	0.1992	0.1921	0.2219	0.1887	0.1946	0.2116	0.2122	0.2141	0.2014	0.189	0.2022	0.2167	0.2092	0.2105	0.2174	0.2177	0.2056	0.2078	0.2059
ENSG00000107960	OBFC1	0.4069	0.3716	0.4191	0.4124	0.3694	0.4353	0.4263	0.4311	0.4371	0.4341	0.453	0.4262	0.4326	0.4428	0.4528	0.4612	0.4936	0.4432	0.5	0.4937	0.4738	0.4945
ENSG00000006194	ZNF263	0.8558	0.8446	0.8559	0.8606	0.8678	0.8217	0.8324	0.8467	0.8291	0.8282	0.8611	0.8462	0.8637	0.8493	0.8473	0.8609	0.8626	0.8518	0.862	0.8626	0.8629	0.8633
ENSG00000106245	BUD31	0.1875	0.1987	0.1866	0.1931	0.193	0.1933	0.1942	0.1969	0.2009	0.2031	0.1914	0.196	0.1927	0.1993	0.1981	0.189	0.1903	0.1936	0.1949	0.1903	0.191	0.189
ENSG00000103044	HAS3	0.8818	0.8799	0.8567	0.8811	0.8772	0.8811	0.8671	0.8816	0.8816	0.8812	0.8817	0.8811	0.8769	0.8806	0.8825	0.8826	0.882	0.8805	0.8786	0.881	0.8815	0.8819
ENSG00000101190	TCFL5	0.4289	0.423	0.3899	0.4027	0.4311	0.375	0.3598	0.379	0.3604	0.3571	0.4069	0.4	0.3412	0.3816	0.4013	0.4376	0.4027	0.4457	0.459	0.4643	0.4152	0.4465
ENSG00000105341	ATP5SL	0.6048	0.6507	0.752	0.6502	0.6124	0.809	0.7533	0.7394	0.8084	0.8125	0.5889	0.7322	0.7408	0.7321	0.7446	0.5791	0.6575	0.6435	0.6144	0.5961	0.6018	0.5914
ENSG00000101150	TPD52L2	0.5213	0.8056	0.8453	0.7198	0.7822	0.5	0.8438	0.7133	0.5989	0.5768	0.5577	0.7147	0.8026	0.7425	0.5924	0.5439	0.5901	0.6305	0.6266	0.5735	0.5765	0.5538
ENSG00000109536	FRG1	0.1991	0.2149	0.2189	0.2092	0.2157	0.1941	0.2192	0.2003	0.1984	0.1936	0.1979	0.2012	0.2086	0.2014	0.2011	0.1982	0.198	0.2038	0.2027	0.1983	0.1999	0.2005
ENSG00000101115	SALL4	0.6807	0.5657	0.427	0.5732	0.5727	0.5481	0.3973	0.4862	0.5875	0.5676	0.6694	0.5	0.3801	0.4897	0.5989	0.6795	0.6469	0.5909	0.568	0.6266	0.6327	0.6585
ENSG00000103966	EHD4	0.8119	0.754	0.6446	0.7608	0.7481	0.7592	0.6596	0.7213	0.7654	0.763	0.8109	0.7177	0.6269	0.7222	0.7778	0.8176	0.8003	0.7749	0.7689	0.7977	0.8	0.8115
ENSG00000067829	IDH3G	0.4285	0.4271	0.34	0.373	0.3848	0.464	0.3798	0.3919	0.4392	0.4612	0.4336	0.394	0.349	0.4025	0.4233	0.3746	0.3554	0.3916	0.4026	0.3531	0.3491	0.3918
ENSG00000109684	CLNK	0.8141	0.8803	0.8894	0.8823	0.875	0.8862	0.8918	0.8909	0.8871	0.8878	0.8199	0.8897	0.8923	0.891	0.8792	0.8162	0.8612	0.8674	0.8736	0.8576	0.8526	0.8364
ENSG00000080824	HSP90AA1	0.6137	0.5296	0.513	0.5458	0.5067	0.639	0.5477	0.5558	0.6052	0.614	0.602	0.5584	0.5587	0.5496	0.6039	0.5942	0.5747	0.6057	0.616	0.5966	0.5709	0.5927
ENSG00000108924	HLF	0.8814	0.8831	0.8682	0.8819	0.8793	0.857	0.8772	0.8773	0.8556	0.8563	0.8814	0.8768	0.8744	0.8804	0.8746	0.881	0.881	0.8836	0.887	0.8835	0.882	0.8812
ENSG00000102837	OLFM4	0.6509	0.6663	0.6318	0.7099	0.6529	0.6827	0.6802	0.7365	0.6725	0.6831	0.6824	0.735	0.7082	0.7294	0.6706	0.6812	0.6925	0.6721	0.7188	0.7006	0.6903	0.6919
ENSG00000101986	ABCD1	0.3961	0.4685	0.5129	0.4261	0.4552	0.4299	0.489	0.4378	0.4088	0.4193	0.4063	0.4408	0.4874	0.4324	0.4126	0.3613	0.3667	0.3736	0.3787	0.3548	0.4055	0.3992
ENSG00000105131	EPHX3	0.2483	0.2508	0.2523	0.2453	0.2528	0.2482	0.2509	0.2458	0.2505	0.256	0.2457	0.2489	0.2482	0.2476	0.2505	0.2463	0.242	0.2424	0.2412	0.2405	0.2387	0.2356
ENSG00000132670	PTPRA	0.5721	0.6769	0.7381	0.5762	0.6192	0.5543	0.7461	0.5483	0.5582	0.57	0.5468	0.5406	0.6416	0.5976	0.5319	0.5318	0.5387	0.5826	0.5845	0.5455	0.5517	0.548
ENSG00000004468	CD38	0.5118	0.4528	0.4092	0.5822	0.4479	0.7792	0.4042	0.6774	0.7816	0.7859	0.5	0.6873	0.5498	0.6388	0.7023	0.509	0.5959	0.5563	0.5408	0.5738	0.5221	0.5261
ENSG00000105550	FGF21	0.4108	0.2276	0.2103	0.2278	0.244	0.3131	0.2087	0.2198	0.2794	0.2781	0.3817	0.2299	0.2318	0.2361	0.3028	0.3972	0.3753	0.3347	0.3328	0.3632	0.3691	0.3851
ENSG00000106603	COA1	0.8749	0.8439	0.7235	0.8517	0.8465	0.8311	0.7434	0.8218	0.8341	0.8328	0.8735	0.8279	0.7797	0.8253	0.8596	0.8755	0.87	0.861	0.8574	0.8686	0.8685	0.8725
ENSG00000128510	CPA4	0.7272	0.7002	0.654	0.6935	0.6705	0.7414	0.6919	0.7086	0.7014	0.7197	0.7374	0.7083	0.6886	0.7301	0.7101	0.7421	0.7332	0.7494	0.7799	0.749	0.7398	0.7489
ENSG00000104490	NCALD	0.7289	0.6402	0.6355	0.6658	0.6359	0.6987	0.6184	0.6766	0.6873	0.6842	0.7197	0.6607	0.6086	0.6619	0.6962	0.6994	0.6805	0.7009	0.7066	0.6834	0.6823	0.6939
ENSG00000185615	PDIA2	0.148	0.148	0.148	0.148	0.148	0.148	0.148	0.148	0.148	0.148	0.148	0.148	0.148	0.148	0.148	0.148	0.148	0.148	0.148	0.148	0.148	0.148
ENSG00000100564	PIGH	0.2986	0.2943	0.2923	0.2963	0.2863	0.2754	0.304	0.3129	0.2863	0.2803	0.2978	0.3112	0.335	0.2885	0.2947	0.2926	0.2506	0.2582	0.2566	0.2938	0.2518	0.2638
ENSG00000101751	POLI	0.8733	0.8309	0.724	0.8376	0.8323	0.8347	0.7422	0.8163	0.831	0.8301	0.8681	0.8153	0.7406	0.8184	0.8479	0.8689	0.8604	0.862	0.8568	0.8631	0.8601	0.866
ENSG00000108479	GALK1	0.8133	0.7712	0.6187	0.7769	0.7719	0.7325	0.6136	0.7203	0.7546	0.7451	0.8119	0.726	0.6197	0.7201	0.7844	0.8171	0.8036	0.7747	0.7623	0.7948	0.7957	0.8082
ENSG00000272333	NA	0.6818	0.5906	0.467	0.5946	0.5936	0.5513	0.4414	0.5079	0.6003	0.5781	0.6777	0.5154	0.4065	0.5095	0.6109	0.6901	0.6582	0.5966	0.5763	0.638	0.644	0.6657
ENSG00000102226	USP11	0.2246	0.247	0.268	0.2444	0.2498	0.2272	0.244	0.2451	0.2383	0.2243	0.228	0.2489	0.2454	0.2452	0.2325	0.2301	0.2456	0.2433	0.24	0.2568	0.2391	0.2364
ENSG00000101282	RSPO4	0.483	0.7627	0.8173	0.7042	0.7302	0.5	0.8185	0.7334	0.6251	0.6017	0.5285	0.731	0.7826	0.7263	0.5862	0.5	0.5591	0.5749	0.5196	0.5204	0.5453	0.4917
ENSG00000100852	ARHGAP5	0.81	0.8767	0.8951	0.8317	0.8655	0.812	0.8951	0.8197	0.7822	0.7934	0.7995	0.8202	0.8816	0.8488	0.7888	0.8044	0.7929	0.8491	0.8437	0.8279	0.8047	0.7973
ENSG00000101187	SLCO4A1	0.5173	0.5666	0.6814	0.5731	0.6353	0.5174	0.6012	0.5263	0.5089	0.5147	0.5345	0.5258	0.5963	0.5	0.5195	0.5477	0.5219	0.5284	0.59	0.5446	0.5497	0.55
ENSG00000104517	UBR5	0.5227	0.4168	0.4102	0.4744	0.4228	0.5213	0.4441	0.4736	0.5	0.5143	0.5082	0.4696	0.418	0.4543	0.5	0.5186	0.5	0.4661	0.5115	0.5083	0.4854	0.5056
ENSG00000197417	SHPK	0.7069	0.7459	0.8184	0.7056	0.7073	0.7109	0.82	0.7181	0.6893	0.6881	0.7061	0.696	0.7967	0.7204	0.6796	0.7313	0.7098	0.7087	0.7447	0.7272	0.7188	0.7233
ENSG00000081386	ZNF510	0.7991	0.8096	0.86	0.7911	0.8278	0.8041	0.8517	0.7647	0.7566	0.7745	0.7929	0.7622	0.8397	0.7766	0.7678	0.8022	0.788	0.8326	0.8273	0.8294	0.8302	0.8019
ENSG00000105404	RABAC1	0.1971	0.1815	0.1946	0.1838	0.1833	0.2004	0.1785	0.1843	0.1892	0.1927	0.1964	0.1853	0.1899	0.1845	0.1958	0.1898	0.1804	0.1869	0.1883	0.1905	0.1848	0.1889
ENSG00000104870	FCGRT	0.6227	0.6472	0.6009	0.6547	0.6352	0.6488	0.6378	0.6904	0.6674	0.6685	0.6151	0.6974	0.6251	0.6818	0.6421	0.5884	0.5919	0.6283	0.6107	0.5918	0.5949	0.5771
ENSG00000105355	PLIN3	0.575	0.5313	0.665	0.547	0.6227	0.4777	0.5732	0.5	0.5088	0.4847	0.5507	0.5132	0.5499	0.4941	0.5172	0.5201	0.5242	0.535	0.5272	0.5	0.538	0.5128
ENSG00000108511	HOXB6	0.5977	0.5541	0.5353	0.5584	0.5481	0.6172	0.5472	0.5868	0.6041	0.601	0.6081	0.5922	0.5299	0.5784	0.6157	0.5829	0.57	0.5808	0.582	0.5917	0.5672	0.5845
ENSG00000100350	FOXRED2	0.8842	0.8718	0.8627	0.8767	0.8842	0.837	0.8318	0.8555	0.8477	0.8443	0.884	0.8577	0.8581	0.8533	0.8701	0.8854	0.8813	0.873	0.8639	0.879	0.8824	0.8828
ENSG00000183207	RUVBL2	0.4857	0.3956	0.4259	0.4313	0.3985	0.519	0.4229	0.4226	0.465	0.4798	0.4834	0.4099	0.415	0.4267	0.4731	0.5	0.5	0.4809	0.525	0.5121	0.4928	0.5089
ENSG00000172264	MACROD2	0.6976	0.7131	0.6551	0.781	0.7053	0.8576	0.6806	0.8363	0.8618	0.8631	0.7018	0.8393	0.7695	0.8138	0.8217	0.6621	0.7307	0.7075	0.665	0.6876	0.6706	0.6677
ENSG00000100906	NFKBIA	0.3472	0.4	0.354	0.3757	0.3999	0.3477	0.3494	0.3548	0.358	0.3846	0.3452	0.3648	0.3237	0.3623	0.3504	0.3619	0.3434	0.3478	0.4022	0.3549	0.3369	0.3742
ENSG00000089012	SIRPG	0.72	0.6386	0.4919	0.6451	0.6313	0.6237	0.5	0.5728	0.6512	0.6407	0.714	0.5754	0.4489	0.5792	0.6543	0.7203	0.694	0.6509	0.6368	0.6794	0.6788	0.705
ENSG00000105501	SIGLEC5	0.5381	0.5124	0.5674	0.5654	0.5	0.5627	0.5785	0.5898	0.5789	0.5657	0.5801	0.5746	0.5707	0.5995	0.5823	0.5874	0.6201	0.5828	0.6149	0.6149	0.6063	0.613
ENSG00000006712	PAF1	0.2436	0.2183	0.2137	0.2282	0.2272	0.2102	0.2186	0.2179	0.2105	0.2051	0.2408	0.211	0.2144	0.2152	0.2377	0.2339	0.1954	0.2061	0.2049	0.1923	0.1944	0.2108
ENSG00000100911	PSME2	0.7252	0.7221	0.7322	0.6834	0.7111	0.6273	0.7282	0.6293	0.6601	0.6445	0.7211	0.6243	0.6583	0.6491	0.6693	0.733	0.7191	0.6896	0.6634	0.7024	0.708	0.7187
ENSG00000106003	LFNG	0.5754	0.4842	0.5102	0.5195	0.4843	0.5925	0.5	0.5168	0.5459	0.5471	0.5925	0.5123	0.4635	0.5124	0.5672	0.6245	0.603	0.5811	0.5976	0.6181	0.6222	0.6259
ENSG00000170956	CEACAM3	0.4791	0.5156	0.7008	0.556	0.6267	0.4675	0.6205	0.5378	0.5	0.4831	0.4785	0.5291	0.6499	0.5085	0.5	0.4635	0.4734	0.4846	0.4533	0.4549	0.5	0.4438
ENSG00000104643	MTMR9	0.8903	0.8795	0.7894	0.8813	0.8754	0.8702	0.8326	0.8749	0.8617	0.8636	0.8887	0.8764	0.8473	0.8808	0.883	0.8877	0.8879	0.8941	0.8949	0.8931	0.8909	0.8901
ENSG00000103811	CTSH	0.734	0.7435	0.7491	0.7073	0.7617	0.7374	0.7508	0.7145	0.7153	0.7306	0.7258	0.728	0.7223	0.7509	0.7068	0.7278	0.7204	0.7777	0.776	0.7129	0.7292	0.7092
ENSG00000175106	TVP23C	0.5	0.4198	0.3753	0.3984	0.4267	0.4181	0.3623	0.3797	0.4216	0.4384	0.4878	0.4035	0.3525	0.393	0.4274	0.48	0.4493	0.4385	0.4695	0.4487	0.4561	0.4774
ENSG00000101104	PABPC1L	0.4937	0.4638	0.3752	0.431	0.4294	0.5105	0.4273	0.451	0.4924	0.5084	0.4832	0.4598	0.4038	0.4588	0.4716	0.4247	0.4023	0.439	0.4461	0.4127	0.3898	0.4412
ENSG00000079557	AFM	0.1865	0.1652	0.177	0.1697	0.1675	0.188	0.175	0.1714	0.1771	0.1761	0.1919	0.1724	0.176	0.1713	0.1806	0.1943	0.1799	0.1795	0.1842	0.1866	0.1894	0.1995
ENSG00000100362	PVALB	0.3309	0.3269	0.2573	0.2853	0.2929	0.3408	0.3136	0.2849	0.3235	0.3438	0.3147	0.2734	0.2666	0.3011	0.2949	0.3088	0.298	0.3059	0.3171	0.2919	0.2948	0.3128
ENSG00000076641	PAG1	0.9069	0.9067	0.9067	0.9069	0.9069	0.907	0.9061	0.9068	0.907	0.9069	0.9069	0.9069	0.9067	0.9067	0.907	0.9068	0.9069	0.9069	0.9068	0.9069	0.9069	0.9069
ENSG00000106952	TNFSF8	0.6056	0.6085	0.5324	0.6091	0.6044	0.5477	0.5555	0.6132	0.5785	0.5806	0.6086	0.6243	0.5369	0.5895	0.5808	0.6031	0.5741	0.5697	0.572	0.5794	0.5947	0.6042
ENSG00000100593	ISM2	0.7778	0.7849	0.6987	0.7823	0.7495	0.7985	0.7475	0.7966	0.7834	0.7998	0.7733	0.7973	0.7321	0.797	0.7589	0.767	0.7434	0.7888	0.7918	0.7526	0.7566	0.7617
ENSG00000109132	PHOX2B	0.4689	0.6576	0.7782	0.5886	0.6364	0.4572	0.775	0.6	0.5288	0.4725	0.462	0.5834	0.6905	0.6172	0.5119	0.4743	0.5616	0.559	0.5088	0.5112	0.5396	0.4817
ENSG00000103037	SETD6	0.7965	0.7839	0.7816	0.8131	0.7743	0.8487	0.7836	0.8323	0.8499	0.8498	0.7961	0.8311	0.8092	0.8259	0.8404	0.8	0.8192	0.8012	0.7786	0.7929	0.7971	0.7977
ENSG00000102103	PQBP1	0.1502	0.1522	0.152	0.1536	0.1514	0.1535	0.1519	0.1582	0.1574	0.1577	0.151	0.1586	0.154	0.1566	0.1544	0.1505	0.1523	0.1514	0.1527	0.1507	0.1528	0.1503
ENSG00000101951	PAGE4	0.2388	0.2626	0.1848	0.2211	0.238	0.2723	0.207	0.2158	0.2419	0.2555	0.2608	0.2279	0.2036	0.2234	0.2553	0.2204	0.197	0.2225	0.2328	0.2005	0.1983	0.2399
ENSG00000101444	AHCY	0.4378	0.3607	0.4303	0.3652	0.3546	0.3531	0.4169	0.3935	0.3713	0.3599	0.4098	0.3967	0.4475	0.3686	0.352	0.3863	0.3764	0.3535	0.3454	0.3706	0.3656	0.3847
ENSG00000102109	PCSK1N	0.2538	0.3341	0.5608	0.3458	0.4563	0.2193	0.4055	0.2717	0.2436	0.242	0.259	0.2739	0.4142	0.2541	0.239	0.2434	0.2291	0.2313	0.2193	0.2186	0.2757	0.2268
ENSG00000105649	RAB3A	0.3145	0.4059	0.4171	0.3524	0.4069	0.3139	0.383	0.3196	0.3026	0.3148	0.3304	0.3314	0.3247	0.3396	0.3226	0.348	0.3458	0.3371	0.3914	0.344	0.3466	0.3545
ENSG00000102996	MMP15	0.7265	0.721	0.6258	0.7105	0.6884	0.7342	0.6813	0.7353	0.7061	0.7255	0.7147	0.735	0.6513	0.7362	0.6945	0.7199	0.7051	0.7553	0.7592	0.7157	0.7157	0.7136
ENSG00000101311	FERMT1	0.8334	0.7785	0.6848	0.7904	0.7827	0.7823	0.6867	0.755	0.79	0.7809	0.836	0.76	0.6476	0.7626	0.8067	0.8412	0.8281	0.8122	0.8002	0.8253	0.8296	0.8356
ENSG00000100836	PABPN1	0.6408	0.5131	0.5134	0.6648	0.5232	0.8333	0.5161	0.7552	0.8346	0.8364	0.6312	0.7518	0.6446	0.7199	0.7761	0.6513	0.7011	0.652	0.6214	0.6413	0.6544	0.6482
ENSG00000108947	EFNB3	0.5486	0.5274	0.547	0.5088	0.5331	0.4715	0.5343	0.5492	0.5	0.475	0.5	0.5466	0.532	0.5152	0.5115	0.5344	0.5176	0.5491	0.5204	0.5493	0.5399	0.5177
ENSG00000105880	DLX5	0.2952	0.2401	0.2785	0.2387	0.2475	0.3549	0.2617	0.2445	0.3112	0.3293	0.281	0.2509	0.2837	0.2573	0.2938	0.3027	0.2969	0.2896	0.3117	0.3013	0.2835	0.2953
ENSG00000101210	EEF1A2	0.2058	0.2165	0.2251	0.2207	0.2277	0.2082	0.2156	0.2248	0.2156	0.2052	0.2066	0.2202	0.2181	0.221	0.2052	0.2123	0.2313	0.2257	0.2181	0.2098	0.2247	0.2153
ENSG00000102221	PHF16	0.7544	0.8276	0.8621	0.834	0.8479	0.8517	0.8472	0.8448	0.8532	0.8547	0.7583	0.8457	0.8582	0.8368	0.8277	0.7452	0.7598	0.7818	0.7615	0.7419	0.7661	0.7458
ENSG00000103202	NME4	0.5889	0.6001	0.6121	0.6187	0.5925	0.5968	0.6193	0.6275	0.61	0.6047	0.625	0.6255	0.6225	0.6416	0.6207	0.6353	0.6495	0.6324	0.6986	0.6529	0.6387	0.6581
ENSG00000109272	PF4V1	0.1711	0.1519	0.1518	0.154	0.1528	0.1593	0.1493	0.1518	0.1579	0.1582	0.1662	0.1569	0.1536	0.1549	0.159	0.1696	0.1597	0.1602	0.1629	0.1725	0.1611	0.1697
ENSG00000103066	PLA2G15	0.8307	0.7967	0.6854	0.8084	0.793	0.7985	0.7266	0.7909	0.7892	0.7907	0.8348	0.7871	0.7577	0.7969	0.8175	0.8396	0.8367	0.8309	0.8421	0.8414	0.841	0.8414
ENSG00000101883	RHOXF1	0.1452	0.1452	0.1452	0.1452	0.1452	0.1452	0.1452	0.1452	0.1452	0.1452	0.1452	0.1452	0.1452	0.1452	0.1452	0.1452	0.1452	0.1452	0.1452	0.1452	0.1452	0.1452
ENSG00000106399	RPA3	0.3897	0.2882	0.2865	0.2965	0.2854	0.3483	0.2988	0.282	0.3195	0.3177	0.3681	0.2781	0.2766	0.2882	0.3328	0.4187	0.4025	0.3534	0.3627	0.3988	0.3892	0.4115
ENSG00000166743	ACSM1	0.344	0.3189	0.3322	0.3216	0.3103	0.3708	0.3536	0.3632	0.3611	0.3698	0.3306	0.3535	0.378	0.3342	0.3522	0.3508	0.3366	0.3347	0.3548	0.3409	0.3341	0.3405
ENSG00000100577	GSTZ1	0.2276	0.2571	0.25	0.2321	0.2542	0.2378	0.2692	0.2305	0.2339	0.2421	0.2381	0.2401	0.2399	0.2379	0.2366	0.2316	0.2444	0.2397	0.2387	0.2471	0.2499	0.2314
ENSG00000095596	CYP26A1	0.2455	0.2817	0.3562	0.3034	0.2728	0.2609	0.3538	0.3145	0.2651	0.2676	0.2512	0.2921	0.3795	0.2958	0.252	0.2482	0.2518	0.2487	0.246	0.2604	0.2429	0.2543
ENSG00000002745	WNT16	0.5227	0.4209	0.4569	0.4708	0.445	0.516	0.4483	0.4755	0.4785	0.4811	0.5078	0.4652	0.4371	0.4566	0.4893	0.5124	0.4898	0.4647	0.5	0.5234	0.4741	0.5057
ENSG00000006756	ARSD	0.8916	0.8928	0.8578	0.8937	0.8934	0.868	0.8669	0.8921	0.8753	0.8693	0.8919	0.8925	0.8837	0.8909	0.8878	0.8917	0.889	0.8887	0.8868	0.8885	0.8901	0.8903
ENSG00000103510	KAT8	0.3741	0.3531	0.3758	0.3928	0.3653	0.3652	0.3724	0.3717	0.3935	0.3693	0.3714	0.3882	0.3473	0.3805	0.3918	0.37	0.3531	0.3471	0.3501	0.3533	0.3302	0.3507
ENSG00000106299	WASL	0.7878	0.8061	0.7701	0.8055	0.8094	0.8169	0.7887	0.8092	0.7933	0.8053	0.7964	0.8072	0.8198	0.8161	0.8021	0.7853	0.7918	0.8258	0.8374	0.817	0.8179	0.8052
ENSG00000100739	BDKRB1	0.2992	0.3443	0.3428	0.3276	0.3516	0.2906	0.3154	0.3213	0.2956	0.295	0.3	0.3276	0.309	0.3273	0.3052	0.3183	0.2987	0.3117	0.3546	0.3261	0.3028	0.3305
ENSG00000213977	TAX1BP3	0.3704	0.539	0.5	0.5421	0.5231	0.3875	0.5187	0.5595	0.4867	0.4673	0.3981	0.5696	0.5	0.5362	0.4619	0.3693	0.3867	0.3978	0.3708	0.3843	0.3861	0.359
ENSG00000101292	PROKR2	0.4219	0.4259	0.593	0.4254	0.5405	0.3237	0.4713	0.38	0.3437	0.3262	0.3641	0.3929	0.478	0.3514	0.3533	0.3958	0.3592	0.4352	0.3827	0.4091	0.4145	0.3873
ENSG00000101197	BIRC7	0.321	0.3163	0.279	0.2778	0.2842	0.3321	0.3069	0.2787	0.3204	0.3368	0.3043	0.2702	0.2652	0.296	0.2893	0.2976	0.2883	0.2973	0.308	0.2831	0.2858	0.3021
ENSG00000100983	GSS	0.3519	0.534	0.6663	0.4159	0.4918	0.3668	0.6643	0.4224	0.3484	0.3375	0.3964	0.4052	0.5595	0.4484	0.3697	0.4511	0.4673	0.4349	0.4212	0.4626	0.4864	0.4707
ENSG00000090920	FCGBP	0.365	0.3245	0.2383	0.449	0.3101	0.7043	0.2684	0.5724	0.7044	0.71	0.3873	0.572	0.4323	0.5234	0.6043	0.353	0.4721	0.4076	0.3747	0.358	0.3685	0.3841
ENSG00000104129	DNAJC17	0.4878	0.7379	0.8069	0.6882	0.7576	0.4538	0.7891	0.68	0.5672	0.5371	0.5175	0.6811	0.7631	0.6784	0.5501	0.4841	0.5364	0.5691	0.5453	0.5131	0.5528	0.4911
ENSG00000103042	SLC38A7	0.8806	0.867	0.7519	0.8705	0.8676	0.8384	0.7869	0.8582	0.8444	0.843	0.8801	0.8594	0.811	0.8571	0.8696	0.881	0.8759	0.8704	0.8641	0.8732	0.8752	0.8776
ENSG00000106266	SNX8	0.874	0.8907	0.8574	0.8909	0.8918	0.8384	0.873	0.8936	0.8566	0.8536	0.8745	0.8941	0.8873	0.8918	0.8724	0.8704	0.87	0.8818	0.8698	0.8656	0.872	0.8643
ENSG00000021461	CYP3A43	0.4476	0.5729	0.7232	0.4545	0.5368	0.413	0.7138	0.4371	0.3886	0.3906	0.4348	0.4191	0.6011	0.4857	0.3952	0.5	0.5066	0.4699	0.4617	0.4904	0.4897	0.4905
ENSG00000108784	NAGLU	0.5592	0.7064	0.7658	0.656	0.6773	0.5844	0.7695	0.6705	0.6107	0.6012	0.5715	0.6679	0.7141	0.6777	0.6028	0.5612	0.5781	0.5946	0.5852	0.5668	0.5651	0.5495
ENSG00000101417	PXMP4	0.3978	0.4362	0.4355	0.4273	0.4497	0.3877	0.4092	0.4282	0.4075	0.3922	0.397	0.4373	0.3704	0.4396	0.4177	0.4257	0.4396	0.4432	0.4603	0.4304	0.4307	0.4335
ENSG00000104368	PLAT	0.4521	0.6698	0.7868	0.5787	0.6351	0.4148	0.7842	0.5789	0.4704	0.4421	0.4272	0.579	0.7484	0.594	0.4452	0.4612	0.5	0.5352	0.4907	0.5545	0.4866	0.4657
ENSG00000107018	RLN1	0.2656	0.2679	0.2985	0.254	0.269	0.237	0.2577	0.2319	0.226	0.2258	0.2517	0.2353	0.2424	0.2362	0.243	0.2365	0.2474	0.2468	0.2494	0.2464	0.2364	0.2428
ENSG00000196700	ZNF512B	0.8116	0.8686	0.8596	0.8811	0.8753	0.8403	0.8692	0.8869	0.8444	0.8455	0.8281	0.886	0.8888	0.8855	0.8572	0.8171	0.8584	0.8662	0.8796	0.8664	0.8621	0.8491
ENSG00000104756	KCTD9	0.6784	0.7632	0.7931	0.694	0.7474	0.5702	0.7922	0.6916	0.6272	0.6119	0.6636	0.7046	0.7368	0.709	0.6295	0.6328	0.6246	0.651	0.6415	0.6108	0.6256	0.6237
ENSG00000103266	STUB1	0.1848	0.1907	0.1944	0.2002	0.1926	0.192	0.1902	0.2018	0.196	0.196	0.1867	0.1968	0.1908	0.1932	0.1954	0.1852	0.1871	0.1862	0.1875	0.1875	0.1913	0.1857
ENSG00000101276	SLC52A3	0.7314	0.729	0.7559	0.7636	0.7625	0.7595	0.7583	0.7776	0.7466	0.7553	0.744	0.7723	0.804	0.7849	0.7397	0.7423	0.7551	0.7721	0.8023	0.7745	0.7733	0.751
ENSG00000100453	GZMB	0.3795	0.3449	0.376	0.3571	0.3394	0.4298	0.3719	0.3499	0.3773	0.3885	0.397	0.344	0.3498	0.3523	0.3821	0.4153	0.4189	0.3866	0.4369	0.422	0.4068	0.4181
ENSG00000100526	CDKN3	0.461	0.3228	0.2937	0.3155	0.3508	0.3937	0.2858	0.3025	0.3516	0.3552	0.4171	0.3222	0.3035	0.313	0.3803	0.4839	0.4553	0.4487	0.4414	0.5	0.4578	0.4733
ENSG00000108264	TADA2A	0.8048	0.8688	0.8838	0.8653	0.8688	0.877	0.8828	0.8741	0.8752	0.877	0.817	0.8735	0.8826	0.8752	0.8641	0.8079	0.8488	0.8553	0.8546	0.8485	0.8542	0.8379
ENSG00000104415	WISP1	0.8651	0.8243	0.7826	0.8374	0.8442	0.8317	0.7634	0.803	0.8219	0.8239	0.8628	0.8075	0.7894	0.8043	0.8425	0.8639	0.8566	0.8547	0.8574	0.8615	0.859	0.8612
ENSG00000102934	PLLP	0.4491	0.3696	0.361	0.545	0.3701	0.7798	0.3672	0.6629	0.7813	0.7861	0.4495	0.6588	0.5359	0.6145	0.6884	0.4508	0.5788	0.5	0.457	0.4608	0.4728	0.4765
ENSG00000107623	GDF10	0.7314	0.6418	0.5131	0.6483	0.6522	0.6108	0.479	0.5688	0.6491	0.6294	0.7243	0.5825	0.4554	0.5719	0.6615	0.7382	0.7097	0.6692	0.646	0.7033	0.6996	0.7222
ENSG00000102924	CBLN1	0.5612	0.7461	0.8328	0.5995	0.7011	0.5955	0.8288	0.5724	0.569	0.5805	0.5692	0.5722	0.7682	0.6447	0.5673	0.5881	0.5991	0.6122	0.6046	0.5981	0.6023	0.5833
ENSG00000105141	CASP14	0.8525	0.8681	0.8686	0.8658	0.8724	0.8145	0.8654	0.8553	0.8259	0.8221	0.8582	0.8556	0.8655	0.8596	0.8447	0.8598	0.859	0.8521	0.8548	0.8595	0.8603	0.8607
ENSG00000105374	NKG7	0.1892	0.2238	0.2539	0.1991	0.2164	0.1938	0.2234	0.1951	0.1921	0.1929	0.2007	0.1968	0.2058	0.1977	0.1977	0.1974	0.216	0.2097	0.2155	0.2042	0.2207	0.1975
ENSG00000105254	TBCB	0.3684	0.4579	0.4021	0.3784	0.4216	0.3925	0.4895	0.4213	0.4253	0.3955	0.391	0.4536	0.3557	0.4718	0.4273	0.4524	0.4862	0.5391	0.5136	0.4575	0.4755	0.4225
ENSG00000109794	FAM149A	0.4764	0.3646	0.335	0.3417	0.3439	0.4452	0.3619	0.3511	0.4038	0.4287	0.4465	0.3388	0.3429	0.3656	0.3967	0.4708	0.4457	0.4265	0.4422	0.4466	0.4406	0.4654
ENSG00000100348	TXN2	0.5336	0.4075	0.43	0.4663	0.4007	0.5702	0.4382	0.4613	0.5168	0.5266	0.5375	0.4451	0.4147	0.4488	0.5233	0.5505	0.5407	0.5221	0.5695	0.5589	0.5317	0.5522
ENSG00000105171	POP4	0.6833	0.689	0.7451	0.7139	0.7497	0.6503	0.722	0.7124	0.6629	0.656	0.6901	0.7158	0.7584	0.6886	0.6707	0.7055	0.6636	0.6593	0.6428	0.6722	0.7011	0.6908
ENSG00000158516	CPA2	0.1943	0.2317	0.3021	0.2352	0.2078	0.1859	0.291	0.2305	0.1994	0.2013	0.1901	0.221	0.3346	0.2233	0.1922	0.1984	0.1931	0.1882	0.1871	0.1945	0.1856	0.1922
ENSG00000100376	FAM118A	0.7469	0.6683	0.7426	0.7237	0.7386	0.7596	0.716	0.7303	0.7201	0.7336	0.7533	0.7236	0.7634	0.7378	0.7226	0.7609	0.7498	0.7661	0.7914	0.7825	0.7811	0.7604
ENSG00000104687	GSR	0.7972	0.7141	0.606	0.7201	0.7233	0.7239	0.5808	0.6577	0.7256	0.7172	0.7905	0.6698	0.5608	0.6667	0.7508	0.7998	0.7813	0.7657	0.7556	0.7834	0.7793	0.7932
ENSG00000106415	GLCCI1	0.7654	0.6663	0.5932	0.7523	0.6772	0.853	0.6158	0.8014	0.8514	0.8532	0.7448	0.8011	0.712	0.7778	0.8198	0.7526	0.7602	0.7875	0.7735	0.7509	0.746	0.7484
ENSG00000100664	EIF5	0.8834	0.8753	0.8585	0.8798	0.8718	0.8901	0.8656	0.8817	0.8888	0.8893	0.8813	0.8815	0.8699	0.8813	0.8877	0.8811	0.8845	0.8883	0.8879	0.8859	0.8846	0.8827
ENSG00000109163	GNRHR	0.6422	0.5632	0.4682	0.716	0.5243	0.8325	0.5	0.7959	0.8329	0.8337	0.6465	0.7957	0.7115	0.7717	0.8056	0.6236	0.6954	0.6664	0.6365	0.6291	0.6326	0.6365
ENSG00000105427	CNFN	0.185	0.1897	0.1891	0.1792	0.1828	0.1765	0.2038	0.1745	0.1693	0.1845	0.1883	0.1746	0.1805	0.183	0.1744	0.1922	0.181	0.1779	0.1806	0.181	0.1813	0.1956
ENSG00000104835	SARS2	0.2518	0.2439	0.2612	0.2542	0.2522	0.2639	0.255	0.2753	0.2588	0.2588	0.2464	0.2601	0.2719	0.2755	0.2601	0.2577	0.2787	0.273	0.2664	0.2724	0.2754	0.269
ENSG00000104112	SCG3	0.7708	0.7726	0.782	0.7355	0.7602	0.6608	0.7759	0.6765	0.7125	0.6988	0.7683	0.6718	0.7158	0.6952	0.7145	0.778	0.7604	0.7182	0.6963	0.7412	0.7462	0.7625
ENSG00000100422	CERK	0.71	0.8187	0.8705	0.8309	0.8488	0.8523	0.8543	0.846	0.859	0.8588	0.7085	0.8505	0.8645	0.8339	0.8202	0.6828	0.7432	0.7296	0.678	0.7484	0.7256	0.6654
ENSG00000100395	L3MBTL2	0.6462	0.6931	0.7362	0.726	0.7447	0.6667	0.7138	0.7388	0.6809	0.682	0.6581	0.7355	0.7541	0.7109	0.6581	0.6478	0.6416	0.6544	0.6562	0.6478	0.6611	0.6359
ENSG00000106631	MYL7	0.2204	0.2466	0.2433	0.2373	0.2239	0.2155	0.2583	0.2694	0.2408	0.2352	0.2067	0.264	0.2939	0.2428	0.2217	0.2042	0.2084	0.2152	0.2088	0.2533	0.2068	0.2039
ENSG00000242612	DECR2	0.4923	0.4644	0.5078	0.4511	0.4914	0.4173	0.4725	0.4416	0.4207	0.4142	0.4479	0.4449	0.446	0.4384	0.4493	0.4798	0.4614	0.4857	0.4632	0.4777	0.4639	0.4658
ENSG00000104907	TRMT1	0.2311	0.2062	0.2247	0.2066	0.2169	0.2024	0.2059	0.2053	0.2003	0.2005	0.2186	0.2062	0.2006	0.2049	0.2083	0.2181	0.2047	0.1984	0.1971	0.1965	0.1994	0.207
ENSG00000023608	SNAPC1	0.4885	0.4371	0.4062	0.4464	0.4474	0.4447	0.4072	0.4434	0.4716	0.5	0.4464	0.475	0.4103	0.4382	0.4619	0.4583	0.4478	0.4839	0.4527	0.4949	0.4551	0.4515
ENSG00000101162	TUBB1	0.8273	0.8215	0.8048	0.796	0.8068	0.7898	0.8146	0.7648	0.7876	0.7901	0.8226	0.7651	0.7649	0.7847	0.8022	0.8205	0.8079	0.8127	0.8048	0.8069	0.8049	0.8148
ENSG00000104147	OIP5	0.2403	0.2176	0.2261	0.2293	0.2179	0.2379	0.2349	0.2311	0.217	0.2303	0.2438	0.2188	0.2588	0.219	0.227	0.2462	0.2275	0.2234	0.2305	0.2281	0.2282	0.2452
ENSG00000103550	KNOP1	0.847	0.8579	0.8525	0.8644	0.8535	0.874	0.8527	0.872	0.8801	0.8786	0.8476	0.8722	0.8578	0.8677	0.8701	0.8481	0.857	0.8445	0.8216	0.8428	0.8444	0.8434
ENSG00000108702	CCL1	0.3388	0.2824	0.2619	0.4483	0.2772	0.7116	0.2622	0.5773	0.7144	0.7198	0.3479	0.572	0.441	0.5191	0.6023	0.3521	0.4846	0.4008	0.3559	0.3667	0.3749	0.3741
ENSG00000103485	QPRT	0.7842	0.7045	0.6059	0.7191	0.7086	0.7056	0.6065	0.6658	0.7239	0.7152	0.7797	0.6688	0.6022	0.6677	0.7362	0.7828	0.7659	0.7358	0.7193	0.7533	0.759	0.7719
ENSG00000105519	CAPS	0.2645	0.2856	0.2913	0.2874	0.288	0.2755	0.2971	0.2847	0.2763	0.2741	0.2706	0.284	0.2952	0.2794	0.2717	0.2671	0.2804	0.2698	0.2723	0.2785	0.2759	0.2656
ENSG00000105612	DNASE2	0.4457	0.3898	0.3841	0.3646	0.3945	0.4079	0.3478	0.3484	0.384	0.381	0.4373	0.3541	0.3404	0.3636	0.403	0.4923	0.4622	0.4438	0.4789	0.478	0.4848	0.5
ENSG00000106591	MRPL32	0.7614	0.6877	0.5941	0.7513	0.6705	0.8513	0.6347	0.8054	0.8495	0.8518	0.7434	0.8016	0.7204	0.7875	0.8164	0.7385	0.7512	0.7755	0.7772	0.7373	0.7362	0.7415
ENSG00000105298	CACTIN	0.4564	0.5	0.4874	0.4877	0.4888	0.5207	0.5	0.5386	0.5233	0.5256	0.4486	0.5339	0.5	0.5	0.5161	0.4774	0.4873	0.5171	0.5477	0.4833	0.5127	0.4878
ENSG00000104472	CHRAC1	0.6677	0.748	0.7991	0.6714	0.7125	0.6486	0.7991	0.6286	0.6439	0.6549	0.6514	0.6394	0.7168	0.6724	0.6488	0.6777	0.6607	0.701	0.7186	0.6893	0.6848	0.6767
ENSG00000077348	EXOSC5	0.2012	0.1876	0.2137	0.1857	0.1874	0.1931	0.1913	0.1843	0.1904	0.1884	0.198	0.1892	0.19	0.1877	0.1933	0.2035	0.1949	0.1975	0.2011	0.2094	0.1997	0.2049
ENSG00000108443	RPS6KB1	0.8028	0.8155	0.8337	0.7877	0.7915	0.8182	0.8441	0.7871	0.7876	0.8064	0.7946	0.7864	0.8019	0.8069	0.7748	0.7909	0.7776	0.8177	0.8343	0.7947	0.7802	0.7844
ENSG00000105866	SP4	0.8932	0.8909	0.8776	0.8897	0.8919	0.8621	0.8735	0.8751	0.8713	0.8619	0.8927	0.8782	0.8697	0.8793	0.8879	0.8931	0.8915	0.89	0.8888	0.8913	0.8915	0.8924
ENSG00000104856	RELB	0.2249	0.2222	0.2539	0.2138	0.2195	0.2116	0.2223	0.2163	0.2129	0.2108	0.2259	0.2162	0.2195	0.2194	0.2119	0.2243	0.2215	0.2166	0.2196	0.2317	0.2203	0.2231
ENSG00000101246	ARFRP1	0.63	0.8053	0.8671	0.7861	0.8306	0.8287	0.8569	0.8054	0.8345	0.8349	0.6353	0.801	0.854	0.803	0.7776	0.6194	0.7124	0.6991	0.6405	0.6453	0.6923	0.6268
ENSG00000019186	CYP24A1	0.7409	0.632	0.5602	0.6279	0.6253	0.7387	0.6028	0.6222	0.6682	0.6918	0.7335	0.6395	0.5976	0.6441	0.685	0.7363	0.716	0.7631	0.766	0.7499	0.7491	0.7333
ENSG00000106948	AKNA	0.7892	0.8366	0.8583	0.8304	0.8225	0.8096	0.8665	0.8377	0.7984	0.806	0.8024	0.8332	0.8634	0.8522	0.8067	0.806	0.8315	0.8378	0.8587	0.8451	0.8398	0.8229
ENSG00000105849	TWISTNB	0.7545	0.6297	0.5924	0.6258	0.6154	0.694	0.5778	0.6287	0.684	0.6916	0.7389	0.6437	0.5768	0.6248	0.6913	0.706	0.6697	0.6774	0.659	0.6666	0.671	0.6965
ENSG00000018189	RUFY3	0.77	0.6775	0.6819	0.6979	0.6686	0.7696	0.7029	0.7162	0.7147	0.725	0.7708	0.7145	0.7393	0.733	0.7337	0.7823	0.778	0.7894	0.8104	0.811	0.8038	0.792
ENSG00000104381	GDAP1	0.7475	0.8166	0.8545	0.8018	0.8294	0.7396	0.8475	0.8082	0.7409	0.7484	0.7528	0.8057	0.8456	0.8109	0.7339	0.7439	0.7526	0.7559	0.7715	0.7512	0.7533	0.751
ENSG00000105198	LGALS13	0.1906	0.182	0.1766	0.1831	0.1811	0.1804	0.1851	0.1853	0.1798	0.1785	0.1946	0.1826	0.1825	0.1841	0.1863	0.2044	0.1961	0.1839	0.1863	0.1902	0.1948	0.1987
ENSG00000104231	ZFAND1	0.4554	0.3429	0.3583	0.3361	0.3661	0.3662	0.3283	0.341	0.3658	0.3535	0.4291	0.3531	0.3195	0.3588	0.3735	0.4091	0.4202	0.4101	0.3756	0.3998	0.4147	0.4126
ENSG00000100554	ATP6V1D	0.7628	0.7365	0.5918	0.7464	0.732	0.7151	0.6217	0.726	0.7276	0.7238	0.7663	0.7296	0.6322	0.7146	0.7411	0.7654	0.7486	0.7288	0.7222	0.7424	0.74	0.7562
ENSG00000100490	CDKL1	0.3898	0.458	0.6339	0.457	0.5645	0.3786	0.5058	0.3992	0.3812	0.3735	0.4162	0.4137	0.5	0.3799	0.4026	0.3566	0.3077	0.3217	0.3274	0.3078	0.3656	0.3474
ENSG00000103326	CAPN15	0.6167	0.6766	0.7711	0.6266	0.6401	0.6537	0.7732	0.6297	0.6246	0.6231	0.6227	0.6091	0.7008	0.6541	0.6216	0.6394	0.6509	0.6588	0.671	0.6522	0.6566	0.6307
ENSG00000100823	APEX1	0.4054	0.5687	0.7009	0.4636	0.5204	0.4477	0.6996	0.4457	0.4158	0.4225	0.4262	0.431	0.5813	0.4817	0.4173	0.4472	0.4798	0.4578	0.4848	0.4704	0.4597	0.4514
ENSG00000105829	BET1	0.7888	0.7152	0.6977	0.7437	0.7121	0.7939	0.7269	0.7598	0.7621	0.7769	0.7872	0.7592	0.7405	0.7725	0.7613	0.7933	0.7871	0.8111	0.8326	0.8142	0.8022	0.7932
ENSG00000105246	EBI3	0.3599	0.3337	0.4076	0.3641	0.3176	0.4117	0.39	0.3694	0.3714	0.3815	0.3703	0.3518	0.4036	0.3565	0.3655	0.3867	0.3847	0.3576	0.4085	0.4025	0.3691	0.3911
ENSG00000107959	PITRM1	0.44	0.4037	0.4519	0.4456	0.4002	0.4649	0.4601	0.4631	0.4673	0.464	0.4847	0.4574	0.4637	0.4742	0.4832	0.4931	0.5238	0.4728	0.5246	0.5228	0.5	0.524
ENSG00000107021	TBC1D13	0.7718	0.7706	0.7353	0.8326	0.7702	0.868	0.7696	0.8644	0.8702	0.8704	0.7791	0.8633	0.8391	0.8563	0.8493	0.7798	0.8066	0.8091	0.8087	0.7949	0.7909	0.7826
ENSG00000104863	LIN7B	0.6922	0.5948	0.472	0.6083	0.5997	0.5909	0.45	0.5306	0.6113	0.5967	0.6942	0.5296	0.4297	0.5266	0.6307	0.7109	0.6839	0.6254	0.6137	0.6773	0.6835	0.7022
ENSG00000272099	VTN	0.1592	0.1654	0.2043	0.1655	0.1663	0.1561	0.1678	0.1625	0.1582	0.1579	0.1571	0.1614	0.1671	0.1612	0.1585	0.1582	0.1595	0.1596	0.1571	0.1558	0.1558	0.1579
ENSG00000108379	WNT3	0.8753	0.8686	0.7537	0.8704	0.8686	0.8331	0.7951	0.8595	0.8493	0.8357	0.8751	0.8608	0.8263	0.8574	0.8684	0.8763	0.8725	0.8656	0.8607	0.8701	0.8705	0.8737
ENSG00000101695	RNF125	0.8841	0.8738	0.8797	0.8719	0.8802	0.8554	0.8748	0.851	0.8477	0.8481	0.8829	0.8517	0.8718	0.8581	0.8692	0.8865	0.8839	0.8853	0.8837	0.8894	0.8897	0.8868
ENSG00000042832	TG	0.8213	0.8641	0.8699	0.8554	0.8426	0.8519	0.8809	0.868	0.8409	0.8489	0.8224	0.86	0.8791	0.8702	0.8373	0.8145	0.812	0.8503	0.8635	0.8287	0.8214	0.8161
ENSG00000101327	PDYN	0.4119	0.5702	0.5241	0.583	0.5541	0.4333	0.5373	0.6021	0.543	0.5334	0.4298	0.6117	0.5401	0.5758	0.5	0.3975	0.4137	0.4286	0.3944	0.3982	0.4061	0.3831
ENSG00000107223	EDF1	0.235	0.2257	0.2153	0.2218	0.2185	0.2506	0.2158	0.2171	0.2376	0.2382	0.2413	0.2235	0.2121	0.2261	0.2426	0.2399	0.2422	0.2477	0.2493	0.2374	0.2397	0.2366
ENSG00000104897	SF3A2	0.3156	0.2803	0.3052	0.2987	0.2975	0.3272	0.2992	0.305	0.3207	0.3205	0.3036	0.3036	0.295	0.2976	0.3286	0.3194	0.3099	0.3029	0.3066	0.2971	0.303	0.3009
ENSG00000108861	DUSP3	0.7625	0.7675	0.7961	0.7855	0.7967	0.7732	0.7871	0.8021	0.7642	0.7772	0.7707	0.796	0.834	0.8021	0.7538	0.7572	0.7671	0.7707	0.7917	0.765	0.7694	0.7682
ENSG00000205155	PSENEN	0.4377	0.4042	0.4559	0.4465	0.3977	0.4668	0.4684	0.4661	0.4743	0.4718	0.4823	0.4599	0.4673	0.4819	0.4848	0.4899	0.5211	0.4727	0.5217	0.519	0.5	0.5205
ENSG00000100994	PYGB	0.5729	0.6001	0.5774	0.5692	0.5704	0.5857	0.5818	0.5759	0.5667	0.5722	0.601	0.5754	0.5334	0.5599	0.597	0.6377	0.6158	0.6076	0.6446	0.6244	0.6409	0.6436
ENSG00000103152	MPG	0.1492	0.1525	0.1588	0.15	0.1531	0.1481	0.153	0.1493	0.149	0.1482	0.1485	0.1495	0.1523	0.1486	0.148	0.1488	0.1483	0.1481	0.148	0.148	0.149	0.1482
ENSG00000085231	TAF9	0.7495	0.6801	0.5952	0.7011	0.6693	0.6666	0.606	0.6437	0.6863	0.6772	0.7459	0.6388	0.6414	0.6339	0.6952	0.7544	0.7329	0.69	0.6907	0.7266	0.7206	0.743
ENSG00000100568	VTI1B	0.8817	0.8892	0.8898	0.8798	0.8836	0.8577	0.8923	0.87	0.8546	0.8554	0.8815	0.87	0.8811	0.8797	0.8751	0.8815	0.8815	0.8857	0.8872	0.8842	0.8819	0.8817
ENSG00000026025	VIM	0.6533	0.6506	0.7581	0.6616	0.631	0.8079	0.7542	0.7427	0.8109	0.813	0.637	0.7382	0.7499	0.7271	0.7464	0.6066	0.6721	0.6417	0.593	0.5951	0.6184	0.6088
ENSG00000101337	TM9SF4	0.4598	0.5118	0.5689	0.5224	0.5188	0.4566	0.5423	0.5697	0.5	0.4777	0.4566	0.5562	0.5294	0.545	0.4866	0.468	0.4887	0.4724	0.4498	0.486	0.4849	0.4643
ENSG00000101938	CHRDL1	0.6597	0.7389	0.8136	0.6837	0.7034	0.6601	0.811	0.6557	0.6382	0.649	0.6701	0.6392	0.7492	0.6719	0.6465	0.7028	0.6814	0.6722	0.6966	0.6992	0.703	0.7062
ENSG00000214253	FIS1	0.2985	0.2545	0.299	0.2687	0.28	0.2585	0.2562	0.2547	0.2554	0.2461	0.2834	0.2518	0.2519	0.2529	0.279	0.2782	0.2428	0.2537	0.2457	0.2392	0.2382	0.257
ENSG00000134138	MEIS2	0.8856	0.8847	0.8617	0.8833	0.8836	0.8632	0.8717	0.878	0.8641	0.8581	0.8854	0.8796	0.8749	0.8806	0.8813	0.886	0.8847	0.8853	0.8855	0.8854	0.885	0.8856
ENSG00000109208	SMR3A	0.3847	0.3238	0.2627	0.297	0.2921	0.4349	0.3211	0.3136	0.3957	0.4268	0.3541	0.3102	0.3118	0.3323	0.3592	0.3486	0.3388	0.3639	0.3873	0.3416	0.3304	0.3488
ENSG00000109063	MYH3	0.1901	0.2046	0.2219	0.1954	0.1855	0.1925	0.2173	0.2271	0.2019	0.2008	0.1909	0.2181	0.2517	0.2042	0.1893	0.1933	0.2011	0.1968	0.1967	0.2075	0.1964	0.1963
ENSG00000101958	GLRA2	0.682	0.6329	0.5425	0.7317	0.6225	0.8219	0.6081	0.7897	0.8211	0.8234	0.6711	0.7882	0.7093	0.7634	0.7807	0.6772	0.7029	0.7002	0.6954	0.682	0.6682	0.6724
ENSG00000102897	LYRM1	0.5369	0.4335	0.4206	0.5798	0.4287	0.7846	0.4162	0.6798	0.7841	0.7878	0.5589	0.6785	0.553	0.6399	0.7127	0.5906	0.6307	0.5727	0.5464	0.5798	0.594	0.596
ENSG00000100625	SIX4	0.8786	0.8609	0.7404	0.8598	0.853	0.8482	0.7823	0.8452	0.8449	0.8474	0.8768	0.849	0.7831	0.8462	0.8634	0.8738	0.8648	0.8712	0.8638	0.8671	0.8667	0.8727
ENSG00000105428	ZNRF4	0.2032	0.1765	0.1741	0.1781	0.1795	0.1945	0.1816	0.1737	0.1803	0.1787	0.2034	0.1773	0.1744	0.1751	0.1877	0.2072	0.2075	0.2014	0.2043	0.2153	0.2048	0.2093
ENSG00000107290	SETX	0.8021	0.8616	0.865	0.8731	0.8635	0.885	0.8694	0.8831	0.885	0.8853	0.824	0.8832	0.8799	0.8824	0.8796	0.8056	0.8625	0.8709	0.8696	0.8606	0.8595	0.8415
ENSG00000104946	TBC1D17	0.4143	0.4015	0.4284	0.423	0.4049	0.4376	0.4345	0.4647	0.4569	0.4397	0.4044	0.4639	0.4401	0.4395	0.4512	0.4189	0.406	0.407	0.4069	0.4142	0.3942	0.3963
ENSG00000109501	WFS1	0.3746	0.5264	0.492	0.5455	0.5119	0.399	0.5	0.5844	0.5065	0.4851	0.3961	0.5843	0.5185	0.543	0.4699	0.3718	0.3834	0.4087	0.3648	0.3742	0.3702	0.3607
ENSG00000103160	HSDL1	0.7485	0.6437	0.5765	0.6785	0.5983	0.7941	0.6401	0.678	0.7323	0.7662	0.7514	0.6859	0.6038	0.6816	0.7307	0.745	0.7217	0.7403	0.7825	0.7449	0.7254	0.7387
ENSG00000100865	CINP	0.8657	0.8514	0.7148	0.8535	0.8531	0.8202	0.7329	0.8246	0.8312	0.8203	0.8652	0.8301	0.7491	0.8289	0.8565	0.8668	0.8631	0.8566	0.8545	0.8619	0.8615	0.8644
ENSG00000005421	PON1	0.6357	0.5116	0.5665	0.5667	0.5096	0.6536	0.5824	0.5912	0.6236	0.6276	0.6473	0.5806	0.6039	0.6076	0.6307	0.6654	0.6677	0.6383	0.6908	0.677	0.6611	0.6766
ENSG00000104695	PPP2CB	0.6919	0.5973	0.4787	0.6075	0.6032	0.5646	0.44	0.5156	0.6111	0.5897	0.6889	0.5227	0.4123	0.5186	0.6213	0.701	0.6652	0.6072	0.5871	0.6465	0.6504	0.6806
ENSG00000101888	NXT2	0.7768	0.864	0.8721	0.8499	0.8557	0.8587	0.8724	0.859	0.8568	0.8579	0.7898	0.8578	0.8694	0.8629	0.847	0.7792	0.8309	0.8448	0.8438	0.829	0.831	0.8107
ENSG00000105072	C19orf44	0.3384	0.3776	0.4702	0.3823	0.3654	0.3598	0.4191	0.4484	0.3987	0.3832	0.3363	0.4373	0.4628	0.4018	0.3529	0.334	0.3547	0.3456	0.337	0.3323	0.3436	0.3312
ENSG00000101342	TLDC2	0.7155	0.6481	0.6344	0.663	0.6387	0.7191	0.6586	0.687	0.6863	0.7001	0.7142	0.6821	0.6647	0.7036	0.6919	0.7266	0.7217	0.7386	0.7706	0.735	0.7215	0.7309
ENSG00000106635	BCL7B	0.6904	0.7458	0.7806	0.7228	0.7252	0.6891	0.7903	0.7397	0.6769	0.6843	0.6962	0.7357	0.7699	0.7519	0.665	0.7046	0.7026	0.716	0.736	0.7106	0.7036	0.7047
ENSG00000174197	MGA	0.7155	0.7006	0.7734	0.7471	0.7649	0.693	0.7578	0.7464	0.7101	0.7022	0.7251	0.7383	0.8006	0.7436	0.711	0.7233	0.738	0.7195	0.7448	0.7368	0.7413	0.7342
ENSG00000103653	CSK	0.4154	0.4017	0.4001	0.3672	0.3704	0.4269	0.3969	0.3645	0.4182	0.4335	0.3915	0.3642	0.3472	0.3898	0.3804	0.3874	0.3779	0.4072	0.4005	0.3725	0.4052	0.3994
ENSG00000105509	HAS1	0.2006	0.1932	0.239	0.1942	0.1995	0.2097	0.1963	0.1878	0.2001	0.1965	0.1904	0.1856	0.1927	0.1924	0.1923	0.205	0.1984	0.2283	0.1932	0.2071	0.2563	0.2384
ENSG00000104823	ECH1	0.3311	0.2938	0.2984	0.2796	0.3182	0.2901	0.2671	0.2675	0.2695	0.271	0.2925	0.2673	0.2794	0.2632	0.2905	0.326	0.2973	0.3345	0.3159	0.3316	0.3052	0.3239
ENSG00000101856	PGRMC1	0.6681	0.6223	0.6243	0.6622	0.61	0.6943	0.663	0.6963	0.6641	0.6838	0.6892	0.6887	0.7026	0.715	0.66	0.6885	0.7009	0.6985	0.7508	0.7218	0.6922	0.7035
ENSG00000167384	ZNF180	0.8555	0.8155	0.713	0.8357	0.8225	0.8233	0.732	0.8334	0.822	0.8197	0.8565	0.8194	0.754	0.8172	0.8411	0.8525	0.8433	0.8405	0.8286	0.8403	0.845	0.8497
ENSG00000081051	AFP	0.2578	0.266	0.2391	0.2857	0.2568	0.2771	0.2697	0.2679	0.2833	0.2972	0.2639	0.2672	0.2455	0.2546	0.2715	0.2534	0.2594	0.25	0.257	0.245	0.2466	0.2515
ENSG00000088038	CNOT3	0.6836	0.7339	0.8482	0.75	0.82	0.6721	0.7788	0.7231	0.6967	0.6906	0.696	0.7193	0.8069	0.7104	0.6831	0.6967	0.6992	0.7074	0.7052	0.696	0.7347	0.6894
ENSG00000103404	USP31	0.9024	0.8959	0.8111	0.8991	0.8946	0.8917	0.8641	0.8933	0.8857	0.8833	0.9019	0.8917	0.8757	0.8934	0.8986	0.9022	0.9007	0.9015	0.9027	0.9019	0.901	0.9019
ENSG00000100714	MTHFD1	0.3561	0.2571	0.2262	0.2444	0.2671	0.2821	0.2323	0.2307	0.2689	0.2696	0.3348	0.244	0.233	0.2418	0.2794	0.3139	0.3031	0.2792	0.2774	0.2835	0.2968	0.3111
ENSG00000106384	MOGAT3	0.763	0.6813	0.5419	0.6844	0.6793	0.6717	0.5405	0.6147	0.695	0.6878	0.7569	0.6258	0.493	0.629	0.7027	0.7567	0.7356	0.707	0.6904	0.7203	0.725	0.7442
ENSG00000105641	SLC5A5	0.6456	0.5196	0.5146	0.6489	0.5075	0.8255	0.5167	0.7414	0.8204	0.8251	0.6648	0.7349	0.6603	0.7093	0.7725	0.6977	0.7106	0.6681	0.6558	0.6867	0.7019	0.7021
ENSG00000106665	CLIP2	0.7236	0.87	0.8673	0.8681	0.8723	0.7263	0.8698	0.8728	0.7982	0.7935	0.748	0.8744	0.8752	0.8676	0.7691	0.6978	0.7191	0.7713	0.7136	0.7177	0.7321	0.6715
ENSG00000104435	STMN2	0.6457	0.5	0.5	0.5613	0.486	0.7079	0.527	0.5629	0.6356	0.6523	0.6506	0.5486	0.5123	0.5597	0.6338	0.6684	0.6435	0.6462	0.701	0.6684	0.6519	0.6612
ENSG00000101057	MYBL2	0.7225	0.6196	0.4927	0.6315	0.623	0.6307	0.4883	0.5565	0.6397	0.6307	0.7182	0.5626	0.4422	0.5644	0.6558	0.7228	0.7033	0.6614	0.659	0.6937	0.6947	0.712
ENSG00000108474	PIGL	0.6298	0.5556	0.5946	0.5982	0.5487	0.6489	0.6127	0.6056	0.6096	0.6131	0.6674	0.5896	0.6073	0.6168	0.6359	0.6955	0.6888	0.647	0.697	0.6957	0.7007	0.7051
ENSG00000121053	EPX	0.4132	0.2985	0.2993	0.2952	0.3101	0.3435	0.2864	0.2874	0.3458	0.3426	0.3954	0.3088	0.2821	0.3141	0.3427	0.3643	0.3551	0.3433	0.3259	0.3412	0.3513	0.3599
ENSG00000100842	EFS	0.773	0.7727	0.7953	0.7575	0.7837	0.7162	0.7814	0.7055	0.7234	0.7206	0.7696	0.699	0.7512	0.7184	0.7349	0.7707	0.7592	0.7465	0.7407	0.7536	0.7579	0.763
ENSG00000104889	RNASEH2A	0.1746	0.1712	0.1832	0.1835	0.1782	0.1849	0.176	0.1865	0.1831	0.1858	0.1777	0.1811	0.1805	0.18	0.1828	0.1763	0.1778	0.1762	0.1776	0.1749	0.1782	0.1756
ENSG00000106327	TFR2	0.6953	0.7872	0.701	0.8005	0.777	0.7233	0.7483	0.8198	0.7495	0.7477	0.7297	0.8231	0.7884	0.8138	0.7326	0.7074	0.7245	0.737	0.7579	0.7258	0.7232	0.7246
ENSG00000100321	SYNGR1	0.8687	0.8643	0.8333	0.8694	0.8736	0.8371	0.8289	0.8577	0.8388	0.8366	0.8726	0.858	0.8528	0.8544	0.859	0.8766	0.8703	0.8666	0.8622	0.8716	0.8787	0.8761
ENSG00000103460	TOX3	0.4591	0.4695	0.3975	0.4219	0.4438	0.5273	0.4105	0.4365	0.4819	0.5	0.4863	0.4624	0.3967	0.4352	0.5069	0.4166	0.3881	0.4291	0.4462	0.4005	0.3915	0.4317
ENSG00000105854	PON2	0.6398	0.6004	0.7302	0.5124	0.5831	0.5861	0.726	0.5127	0.5541	0.5642	0.6118	0.5121	0.6356	0.5407	0.5692	0.6388	0.6168	0.6141	0.6026	0.6169	0.6249	0.6197
ENSG00000105370	LIM2	0.2539	0.2835	0.2118	0.2355	0.2568	0.2936	0.2241	0.2334	0.2606	0.2746	0.2791	0.2463	0.2194	0.2419	0.2752	0.2298	0.2079	0.2402	0.2513	0.2147	0.2123	0.2551
ENSG00000103035	PSMD7	0.5429	0.4767	0.407	0.4408	0.4661	0.5253	0.397	0.4397	0.4906	0.5	0.5374	0.4684	0.4031	0.4566	0.5226	0.5501	0.5226	0.5225	0.5559	0.5399	0.5175	0.5525
ENSG00000108639	SYNGR2	0.6023	0.705	0.7987	0.6138	0.6611	0.6358	0.7988	0.6292	0.6358	0.6434	0.5877	0.6183	0.7425	0.653	0.6027	0.5781	0.604	0.6321	0.6248	0.5925	0.5938	0.5749
ENSG00000108950	FAM20A	0.5482	0.6546	0.7694	0.5849	0.6213	0.5862	0.7717	0.5863	0.5761	0.5767	0.548	0.5771	0.6947	0.6033	0.5693	0.5663	0.5872	0.5908	0.6037	0.595	0.5785	0.5683
ENSG00000100767	PAPLN	0.8678	0.8653	0.8734	0.8634	0.8704	0.838	0.8689	0.8484	0.8366	0.8363	0.8664	0.8447	0.8624	0.8512	0.8523	0.8683	0.8636	0.8614	0.8655	0.8635	0.8646	0.8641
ENSG00000107618	RBP3	0.2772	0.4347	0.3869	0.4416	0.4228	0.2943	0.3944	0.4639	0.3825	0.3589	0.3015	0.4735	0.401	0.4353	0.3534	0.2691	0.2729	0.2932	0.2698	0.2673	0.2663	0.2589
ENSG00000019991	HGF	0.8248	0.8154	0.7941	0.854	0.8392	0.8832	0.7983	0.8683	0.8799	0.882	0.8268	0.8681	0.8576	0.8646	0.8715	0.8161	0.8585	0.8706	0.8749	0.8641	0.8623	0.8518
ENSG00000078967	UBE2D4	0.4814	0.4393	0.4607	0.4711	0.4546	0.4899	0.4734	0.4739	0.5	0.485	0.4724	0.4841	0.4365	0.4688	0.5084	0.4647	0.469	0.4809	0.4706	0.4667	0.4542	0.4493
ENSG00000100575	TIMM9	0.3589	0.3101	0.2471	0.3052	0.3279	0.358	0.2905	0.3144	0.3366	0.3407	0.3268	0.3234	0.2855	0.3132	0.3548	0.3609	0.3476	0.3885	0.3694	0.3722	0.3531	0.3574
ENSG00000105136	ZNF419	0.6177	0.4611	0.3649	0.4535	0.4523	0.5738	0.4212	0.4784	0.5482	0.5523	0.5918	0.4867	0.4042	0.4694	0.5679	0.5596	0.535	0.58	0.555	0.5324	0.5444	0.5455
ENSG00000105647	PIK3R2	0.6528	0.6394	0.5982	0.5888	0.6123	0.6042	0.6815	0.6295	0.6385	0.617	0.6392	0.666	0.566	0.68	0.6343	0.6545	0.6623	0.7135	0.688	0.6513	0.6631	0.6324
ENSG00000103313	MEFV	0.629	0.5966	0.558	0.5868	0.5661	0.6538	0.5559	0.6077	0.6498	0.6631	0.6359	0.619	0.543	0.6003	0.6536	0.5765	0.5602	0.6025	0.6036	0.5543	0.5539	0.5785
ENSG00000100583	SAMD15	0.3274	0.201	0.2152	0.2092	0.2123	0.2975	0.2043	0.2169	0.255	0.2586	0.3113	0.2171	0.2305	0.2248	0.2731	0.3687	0.3516	0.3003	0.3179	0.3563	0.3487	0.3598
ENSG00000100304	TTLL12	0.6306	0.6449	0.5687	0.6471	0.6247	0.5799	0.6368	0.68	0.6346	0.6284	0.6205	0.6854	0.6052	0.6549	0.607	0.5719	0.5734	0.586	0.5578	0.5495	0.5696	0.5604
ENSG00000108829	LRRC59	0.7324	0.7952	0.7808	0.8136	0.8168	0.7324	0.783	0.8227	0.7497	0.7516	0.7512	0.8233	0.8273	0.8133	0.7413	0.7482	0.7437	0.752	0.7632	0.7476	0.7578	0.7506
ENSG00000109193	SULT1E1	0.8016	0.7477	0.5797	0.7563	0.7523	0.7081	0.5728	0.6825	0.7369	0.7266	0.7992	0.6912	0.5474	0.687	0.7665	0.8061	0.791	0.757	0.7429	0.7817	0.7824	0.7955
ENSG00000105205	CLC	0.1834	0.1603	0.1575	0.1588	0.1632	0.1668	0.157	0.1587	0.1614	0.1604	0.1791	0.1584	0.1578	0.1603	0.1659	0.1936	0.1849	0.1703	0.174	0.1879	0.1836	0.1886
ENSG00000104447	TRPS1	0.9016	0.8961	0.7945	0.8963	0.8958	0.882	0.8346	0.8863	0.8843	0.8774	0.9011	0.888	0.8484	0.8885	0.8971	0.9014	0.9001	0.8992	0.8985	0.9	0.9001	0.9009
ENSG00000109320	NFKB1	0.3213	0.2689	0.2531	0.276	0.2708	0.3541	0.2889	0.2835	0.3289	0.3417	0.3095	0.2816	0.283	0.2784	0.3278	0.3278	0.3155	0.3093	0.3284	0.3146	0.3115	0.3195
ENSG00000101421	CHMP4B	0.5502	0.4665	0.3903	0.4391	0.4437	0.491	0.4192	0.4442	0.4885	0.5	0.5232	0.4534	0.3858	0.4526	0.479	0.4902	0.4697	0.4893	0.5092	0.4548	0.4652	0.4943
ENSG00000100448	CTSG	0.1776	0.1515	0.1508	0.1504	0.1585	0.1548	0.1517	0.1507	0.1505	0.153	0.1586	0.1504	0.1512	0.1507	0.1507	0.1513	0.1514	0.1561	0.1505	0.1505	0.1504	0.1514
ENSG00000104081	BMF	0.7924	0.8457	0.7594	0.8467	0.8368	0.7963	0.8142	0.8663	0.8118	0.8136	0.7925	0.8651	0.839	0.8601	0.7883	0.7881	0.7813	0.8233	0.8059	0.7831	0.8053	0.7853
ENSG00000090060	PAPOLA	0.6674	0.6967	0.6666	0.7254	0.6911	0.666	0.7047	0.7558	0.7011	0.6919	0.6996	0.7574	0.7304	0.7529	0.7022	0.69	0.7067	0.6869	0.7091	0.7057	0.6934	0.7025
ENSG00000101473	ACOT8	0.3446	0.3666	0.3131	0.3443	0.3416	0.3702	0.3305	0.3426	0.3547	0.3569	0.3523	0.3508	0.32	0.3366	0.3619	0.3038	0.2966	0.3031	0.3217	0.293	0.2819	0.327
ENSG00000109084	TMEM97	0.847	0.8338	0.8198	0.8114	0.8228	0.8069	0.8258	0.7792	0.7965	0.7971	0.8475	0.7753	0.785	0.7941	0.8231	0.8509	0.8413	0.8371	0.8328	0.8431	0.8486	0.8504
ENSG00000105953	OGDH	0.4407	0.6505	0.5826	0.6658	0.6418	0.4745	0.6271	0.7164	0.6069	0.5844	0.4927	0.7228	0.6655	0.682	0.5684	0.4364	0.4591	0.5081	0.4381	0.4486	0.4793	0.4326
ENSG00000103707	MTFMT	0.2934	0.3217	0.3752	0.3269	0.2984	0.2924	0.3683	0.3244	0.3029	0.3264	0.2757	0.3196	0.4102	0.3136	0.2858	0.2621	0.2763	0.2769	0.2808	0.273	0.269	0.2677
ENSG00000101438	SLC32A1	0.298	0.5489	0.7004	0.4146	0.5064	0.2946	0.6889	0.3892	0.3025	0.2907	0.3102	0.385	0.5585	0.4457	0.3033	0.3263	0.3755	0.3569	0.3443	0.3626	0.3584	0.3282
ENSG00000100941	PNN	0.5602	0.7873	0.8382	0.6439	0.7559	0.512	0.8363	0.6039	0.5473	0.5455	0.5618	0.6029	0.7943	0.69	0.5385	0.505	0.5678	0.5944	0.5557	0.5302	0.5502	0.5187
ENSG00000108551	RASD1	0.3392	0.3659	0.3536	0.3379	0.3547	0.3738	0.3279	0.3442	0.3536	0.3591	0.357	0.3544	0.3397	0.343	0.362	0.3209	0.3008	0.3131	0.3256	0.296	0.2959	0.3388
ENSG00000129465	RIPK3	0.6449	0.5333	0.5808	0.5863	0.5238	0.6369	0.5952	0.6095	0.6092	0.6069	0.6622	0.59	0.6168	0.6126	0.6309	0.6889	0.6791	0.6377	0.6899	0.6867	0.6839	0.6946
ENSG00000102962	CCL22	0.7852	0.7616	0.7315	0.8189	0.7379	0.8757	0.7652	0.8545	0.8725	0.8744	0.7949	0.8514	0.8322	0.8477	0.8547	0.7977	0.8226	0.8211	0.839	0.8223	0.8181	0.8027
ENSG00000101266	CSNK2A1	0.864	0.8259	0.7313	0.8356	0.8243	0.8303	0.7616	0.826	0.8289	0.8294	0.8637	0.8275	0.7838	0.8341	0.8474	0.8632	0.8615	0.8569	0.8596	0.8614	0.8602	0.8636
ENSG00000100439	ABHD4	0.611	0.6713	0.7651	0.677	0.6413	0.8239	0.7667	0.7565	0.8233	0.8262	0.6175	0.7548	0.7558	0.7486	0.7694	0.5919	0.6683	0.655	0.6236	0.6045	0.6076	0.6013
ENSG00000108559	NUP88	0.3616	0.3023	0.2949	0.3275	0.2895	0.4101	0.317	0.3201	0.3542	0.3675	0.3728	0.3067	0.3127	0.3209	0.3561	0.3976	0.3982	0.3623	0.4158	0.412	0.3856	0.4028
ENSG00000103021	CCDC113	0.8945	0.8844	0.8029	0.8905	0.8848	0.8683	0.8473	0.8848	0.8721	0.8639	0.8954	0.8846	0.87	0.8866	0.8907	0.8957	0.8956	0.892	0.8937	0.8953	0.8945	0.8957
ENSG00000105617	LENG1	0.29	0.2659	0.2644	0.266	0.2622	0.3246	0.2891	0.2799	0.3005	0.3142	0.2876	0.2802	0.2844	0.2671	0.3076	0.3027	0.2908	0.2922	0.3078	0.3161	0.2879	0.2916
ENSG00000106355	LSM5	0.5589	0.727	0.7835	0.6649	0.6968	0.5455	0.7874	0.6826	0.6069	0.5881	0.5536	0.6883	0.7324	0.6878	0.594	0.5225	0.5614	0.5831	0.5433	0.5558	0.5351	0.5
ENSG00000109466	KLHL2	0.7683	0.6779	0.6771	0.7142	0.6716	0.7728	0.7	0.7427	0.7369	0.7536	0.7699	0.7522	0.7303	0.7526	0.7368	0.7686	0.7643	0.7676	0.7974	0.8053	0.7622	0.7709
ENSG00000104524	PYCRL	0.808	0.7998	0.6818	0.8058	0.7984	0.7455	0.7101	0.7966	0.7818	0.7705	0.8085	0.8007	0.7321	0.786	0.7891	0.8121	0.8	0.7857	0.7731	0.7909	0.7938	0.8025
ENSG00000102128	RAB40AL	0.1917	0.1696	0.1685	0.1791	0.1746	0.1945	0.1656	0.179	0.1878	0.1876	0.1907	0.1821	0.1773	0.1799	0.1895	0.1891	0.181	0.1886	0.1879	0.1899	0.179	0.1928
ENSG00000106992	AK1	0.7756	0.7013	0.6076	0.7094	0.7094	0.6675	0.5805	0.632	0.7091	0.6908	0.7715	0.6438	0.5347	0.6373	0.7186	0.7808	0.7584	0.7134	0.6953	0.7425	0.7472	0.7649
ENSG00000107771	CCSER2	0.8802	0.8938	0.9002	0.8883	0.8938	0.8922	0.8992	0.8875	0.8923	0.8925	0.8786	0.887	0.8963	0.8897	0.8882	0.8795	0.8829	0.8854	0.8821	0.8812	0.8806	0.8783
ENSG00000104140	RHOV	0.5596	0.6527	0.582	0.6722	0.6301	0.5773	0.631	0.7081	0.6108	0.6038	0.5949	0.7101	0.6777	0.6769	0.6013	0.5964	0.5729	0.58	0.5668	0.5842	0.5939	0.5899
ENSG00000108262	GIT1	0.5461	0.6503	0.584	0.6487	0.6412	0.5535	0.609	0.6595	0.6109	0.5981	0.5679	0.6777	0.5742	0.645	0.6117	0.5573	0.5465	0.5881	0.6067	0.5592	0.5499	0.5432
ENSG00000102901	CENPT	0.6132	0.6686	0.7187	0.683	0.7259	0.6232	0.6848	0.6951	0.641	0.6365	0.6411	0.7015	0.7221	0.6631	0.6419	0.6285	0.5974	0.6172	0.5962	0.6096	0.6364	0.6231
ENSG00000239900	ADSL	0.3866	0.2325	0.2457	0.2433	0.2582	0.3421	0.2316	0.2471	0.2926	0.2963	0.3569	0.2494	0.2634	0.2586	0.3216	0.4253	0.4005	0.3575	0.3709	0.4096	0.401	0.4179
ENSG00000102898	NUTF2	0.6184	0.718	0.6385	0.6901	0.6915	0.6526	0.7155	0.7412	0.6926	0.6769	0.6344	0.7615	0.6864	0.7515	0.6715	0.6518	0.6705	0.7287	0.7059	0.6631	0.6661	0.625
ENSG00000105793	GTPBP10	0.8929	0.9003	0.9021	0.9	0.8974	0.904	0.903	0.9025	0.9039	0.9042	0.8939	0.9022	0.9029	0.9028	0.9025	0.8908	0.8991	0.8994	0.8982	0.8973	0.898	0.8955
ENSG00000107819	SFXN3	0.6288	0.6013	0.5652	0.6459	0.5997	0.6292	0.5884	0.6703	0.64	0.6414	0.6326	0.6678	0.5958	0.6429	0.6317	0.6442	0.6219	0.6243	0.6253	0.6335	0.6228	0.6292
ENSG00000102606	ARHGEF7	0.7633	0.7515	0.6819	0.8152	0.7276	0.8713	0.733	0.8566	0.8693	0.8719	0.7656	0.8538	0.8116	0.8441	0.8453	0.7531	0.773	0.7946	0.7888	0.7527	0.7534	0.7501
ENSG00000100385	IL2RB	0.6834	0.8073	0.7161	0.8213	0.805	0.7143	0.7641	0.8464	0.7706	0.7627	0.704	0.849	0.8072	0.8345	0.7404	0.6681	0.6934	0.7427	0.6833	0.684	0.7034	0.6508
ENSG00000105352	CEACAM4	0.2394	0.2247	0.2345	0.2278	0.2247	0.2555	0.2161	0.2229	0.2476	0.2453	0.2421	0.2295	0.2229	0.2319	0.2466	0.2384	0.2419	0.2464	0.2467	0.235	0.2381	0.2334
ENSG00000077713	SLC25A43	0.7991	0.7265	0.5983	0.7365	0.7191	0.7596	0.6233	0.6847	0.7489	0.7531	0.7984	0.6836	0.5838	0.6948	0.7636	0.8063	0.7896	0.7698	0.7749	0.7913	0.7922	0.8021
ENSG00000101849	TBL1X	0.8645	0.8708	0.8554	0.8638	0.8648	0.8321	0.8621	0.8557	0.8353	0.8331	0.8678	0.856	0.8488	0.8555	0.8516	0.8651	0.8582	0.8533	0.8471	0.8594	0.8597	0.8636
ENSG00000102241	HTATSF1	0.346	0.2769	0.2682	0.2792	0.2838	0.3325	0.2764	0.2543	0.2736	0.2852	0.3718	0.2401	0.2527	0.2574	0.328	0.4182	0.3689	0.3101	0.3295	0.3828	0.4015	0.4252
ENSG00000100314	CABP7	0.7521	0.7992	0.7969	0.8085	0.8173	0.7627	0.7858	0.8157	0.7668	0.7737	0.7601	0.8175	0.8194	0.8155	0.7557	0.753	0.7543	0.7848	0.8062	0.7559	0.7577	0.757
ENSG00000256087	ZNF432	0.7787	0.7265	0.7144	0.7638	0.7163	0.7913	0.7451	0.7863	0.7702	0.7783	0.7837	0.7878	0.7868	0.8018	0.7778	0.7831	0.8017	0.8061	0.8319	0.8162	0.8078	0.7929
ENSG00000100373	UPK3A	0.2124	0.2022	0.2155	0.2056	0.2157	0.2237	0.203	0.2189	0.216	0.2083	0.2136	0.2145	0.1993	0.2278	0.221	0.227	0.246	0.2417	0.236	0.2402	0.2435	0.2383
ENSG00000108405	P2RX1	0.6551	0.6007	0.6151	0.633	0.5852	0.683	0.6336	0.6537	0.6528	0.6494	0.6893	0.6487	0.6348	0.6697	0.6673	0.697	0.7014	0.6781	0.7165	0.7091	0.7103	0.7176
ENSG00000106004	HOXA5	0.7849	0.7537	0.7553	0.7406	0.7419	0.738	0.7584	0.6905	0.725	0.7254	0.7828	0.6811	0.7058	0.7103	0.7478	0.7905	0.7797	0.7626	0.7736	0.7821	0.7769	0.7849
ENSG00000105701	FKBP8	0.3519	0.4624	0.5	0.4368	0.4451	0.3538	0.4629	0.494	0.4056	0.3911	0.3588	0.4825	0.4777	0.4443	0.37	0.3851	0.3691	0.3703	0.4279	0.3743	0.362	0.395
ENSG00000108309	RUNDC3A	0.6995	0.6093	0.4921	0.6146	0.6115	0.5671	0.4646	0.5265	0.6174	0.5953	0.6956	0.5347	0.4285	0.5304	0.628	0.7077	0.6781	0.613	0.5936	0.6571	0.6587	0.6873
ENSG00000100567	PSMA3	0.2486	0.2423	0.2324	0.2461	0.2252	0.2499	0.2442	0.2578	0.2451	0.2515	0.2371	0.2859	0.2769	0.2492	0.2511	0.2405	0.232	0.2302	0.2334	0.361	0.2516	0.23
ENSG00000085117	CD82	0.4585	0.6012	0.5546	0.608	0.5939	0.4645	0.5652	0.6228	0.5561	0.5488	0.5	0.6333	0.5364	0.6019	0.5418	0.4804	0.4897	0.5193	0.5146	0.4885	0.4868	0.4826
ENSG00000106258	CYP3A5	0.6926	0.7592	0.8337	0.6962	0.7333	0.6456	0.8267	0.6854	0.6493	0.6391	0.669	0.6697	0.7839	0.7159	0.6602	0.6786	0.6695	0.6829	0.6806	0.6768	0.6688	0.6782
ENSG00000104324	CPQ	0.2449	0.2278	0.2454	0.2225	0.2348	0.229	0.2186	0.2068	0.2135	0.2172	0.2434	0.21	0.2113	0.2113	0.2237	0.2557	0.2419	0.2282	0.2333	0.2426	0.2352	0.2474
ENSG00000105856	HBP1	0.5399	0.4749	0.4619	0.6064	0.4747	0.7861	0.442	0.7011	0.7889	0.7929	0.5292	0.6997	0.579	0.6627	0.7136	0.5379	0.6158	0.5778	0.5599	0.5502	0.5502	0.5563
ENSG00000102967	DHODH	0.4602	0.4031	0.3477	0.3811	0.3757	0.4552	0.3818	0.3833	0.4493	0.4636	0.4309	0.3915	0.3549	0.4084	0.4204	0.4093	0.3986	0.4255	0.4209	0.3975	0.3858	0.4083
ENSG00000104979	C19orf53	0.5865	0.6198	0.5836	0.6462	0.596	0.6048	0.631	0.6845	0.6181	0.6257	0.612	0.6823	0.6794	0.6811	0.6101	0.5949	0.6133	0.6037	0.6337	0.6114	0.6008	0.6133
ENSG00000101940	WDR13	0.2593	0.4044	0.3561	0.4113	0.3918	0.2737	0.3639	0.4337	0.3535	0.3382	0.28	0.4435	0.3716	0.4059	0.3328	0.2486	0.2511	0.2708	0.2482	0.2477	0.245	0.2385
ENSG00000100528	CNIH	0.307	0.2974	0.32	0.3121	0.3115	0.3233	0.2866	0.3009	0.3242	0.3445	0.3029	0.3053	0.2958	0.2914	0.3063	0.3076	0.3009	0.2941	0.2983	0.3055	0.2989	0.3041
ENSG00000104879	CKM	0.2226	0.2375	0.256	0.2473	0.2396	0.2362	0.2483	0.2472	0.2346	0.2304	0.222	0.2433	0.2665	0.2442	0.23	0.2275	0.2329	0.2469	0.2314	0.2462	0.2693	0.2568
ENSG00000100417	PMM1	0.3616	0.2902	0.2974	0.2951	0.3031	0.3529	0.2874	0.2907	0.3524	0.3645	0.3978	0.3017	0.2937	0.3066	0.3441	0.434	0.3592	0.3323	0.3289	0.3717	0.3958	0.4228
ENSG00000103415	HMOX2	0.2745	0.2548	0.286	0.2623	0.256	0.2832	0.2603	0.266	0.2701	0.273	0.2799	0.266	0.2738	0.2698	0.2732	0.2761	0.2685	0.2712	0.2719	0.2684	0.267	0.2778
ENSG00000103375	AQP8	0.3196	0.3791	0.5983	0.3933	0.5	0.2882	0.4609	0.3241	0.3034	0.2989	0.3113	0.3353	0.4605	0.3092	0.2916	0.3008	0.2813	0.2774	0.2695	0.285	0.329	0.2863
ENSG00000108753	HNF1B	0.6342	0.5953	0.5318	0.6118	0.6101	0.601	0.5601	0.6307	0.6098	0.6002	0.5998	0.641	0.565	0.61	0.6088	0.6252	0.5984	0.6417	0.6086	0.6266	0.6105	0.6055
ENSG00000106636	YKT6	0.6519	0.6905	0.6862	0.7031	0.6697	0.6582	0.71	0.73	0.6843	0.6787	0.6866	0.725	0.7444	0.7319	0.6883	0.6949	0.7016	0.6936	0.7631	0.7115	0.6953	0.7137
ENSG00000100324	TAB1	0.7275	0.7409	0.6802	0.7519	0.7089	0.7511	0.7178	0.7653	0.7119	0.7284	0.7439	0.7607	0.7435	0.7496	0.718	0.7573	0.7346	0.7547	0.7853	0.7557	0.7595	0.7575
ENSG00000108826	MRPL27	0.5808	0.5308	0.4844	0.5129	0.5295	0.5561	0.4754	0.5	0.5402	0.55	0.5597	0.5326	0.4523	0.5052	0.5508	0.5349	0.5127	0.5538	0.5342	0.5392	0.5101	0.5462
ENSG00000106080	FKBP14	0.882	0.8716	0.78	0.8863	0.8723	0.8913	0.8288	0.8896	0.8907	0.8908	0.8821	0.8903	0.8728	0.8883	0.8905	0.8824	0.8874	0.8904	0.8899	0.8905	0.8868	0.8851
ENSG00000100580	TMED8	0.883	0.8917	0.8991	0.8892	0.8945	0.8955	0.8971	0.8898	0.8959	0.8958	0.8797	0.89	0.8949	0.8909	0.8923	0.8799	0.8843	0.8893	0.8796	0.8789	0.8829	0.8775
ENSG00000124875	CXCL6	0.5295	0.3857	0.3082	0.3789	0.4092	0.4554	0.3533	0.3718	0.4457	0.4545	0.4829	0.4035	0.342	0.3782	0.4596	0.482	0.462	0.492	0.4669	0.4762	0.4728	0.4698
ENSG00000105392	CRX	0.8715	0.8653	0.8255	0.8716	0.8718	0.8482	0.8338	0.8659	0.8469	0.8478	0.873	0.8667	0.8562	0.8659	0.8678	0.8725	0.8702	0.8718	0.8738	0.8714	0.8734	0.8723
ENSG00000105369	CD79A	0.2522	0.2782	0.2754	0.2633	0.2788	0.2678	0.2886	0.2638	0.2665	0.2614	0.2596	0.2703	0.2701	0.2685	0.2676	0.2585	0.2777	0.2712	0.272	0.2614	0.2769	0.2572
ENSG00000186529	CYP4F3	0.8669	0.827	0.7189	0.8339	0.8235	0.8326	0.7399	0.8091	0.826	0.8291	0.8639	0.8087	0.7334	0.8124	0.8449	0.8642	0.8552	0.855	0.8582	0.8577	0.8554	0.8615
ENSG00000104689	TNFRSF10A	0.6664	0.5957	0.5687	0.7074	0.5969	0.8102	0.6039	0.7803	0.8129	0.8147	0.6503	0.7797	0.7261	0.749	0.7681	0.6658	0.6919	0.6588	0.6316	0.6513	0.6559	0.6535
ENSG00000100532	CGRRF1	0.2883	0.2525	0.2367	0.2542	0.2565	0.2601	0.244	0.2365	0.2451	0.2474	0.2761	0.2361	0.229	0.2403	0.2677	0.2782	0.2556	0.2468	0.2516	0.2592	0.2501	0.2593
ENSG00000095585	BLNK	0.2503	0.3068	0.4261	0.3358	0.2954	0.2496	0.4025	0.3454	0.2681	0.2713	0.2426	0.3175	0.4573	0.3108	0.2544	0.2378	0.2375	0.2399	0.2355	0.2211	0.2283	0.2329
ENSG00000109270	LAMTOR3	0.6919	0.5984	0.5906	0.6501	0.5896	0.6883	0.6092	0.6529	0.6895	0.6911	0.6872	0.6529	0.587	0.6472	0.6707	0.691	0.6702	0.6625	0.6692	0.6832	0.6656	0.6814
ENSG00000105668	UPK1A	0.2719	0.2651	0.2521	0.2651	0.2598	0.2874	0.2534	0.2572	0.2801	0.2794	0.2749	0.2683	0.259	0.2705	0.2764	0.2776	0.2762	0.2764	0.2783	0.2844	0.2686	0.2736
ENSG00000241127	YAE1D1	0.2727	0.4211	0.3811	0.4299	0.4106	0.2859	0.3814	0.4519	0.3736	0.3525	0.2963	0.4624	0.3882	0.4247	0.3487	0.2685	0.2692	0.2874	0.2625	0.2663	0.2616	0.2605
ENSG00000103569	AQP9	0.5486	0.6383	0.5879	0.6612	0.6301	0.5989	0.6195	0.6959	0.6468	0.6441	0.5748	0.6977	0.6093	0.6556	0.622	0.51	0.5263	0.5619	0.5323	0.5	0.5321	0.5203
ENSG00000108773	KAT2A	0.5497	0.4934	0.5523	0.5367	0.5	0.599	0.536	0.563	0.5752	0.5893	0.5491	0.5467	0.54	0.5382	0.5565	0.5614	0.5691	0.5373	0.5786	0.5749	0.5551	0.5658
ENSG00000102309	PIN4	0.619	0.5388	0.692	0.581	0.6361	0.5631	0.6051	0.5468	0.5615	0.5671	0.6043	0.5421	0.6157	0.5195	0.5547	0.5813	0.5676	0.553	0.5614	0.5644	0.5814	0.5733
ENSG00000100387	RBX1	0.5186	0.717	0.7818	0.6454	0.7329	0.5104	0.7592	0.6318	0.5548	0.5443	0.5416	0.6443	0.7303	0.6381	0.5571	0.4688	0.4759	0.5476	0.5	0.4729	0.5	0.4768
ENSG00000106006	HOXA6	0.2025	0.2066	0.2166	0.2135	0.2054	0.1982	0.2223	0.2219	0.2061	0.2073	0.206	0.2147	0.242	0.2123	0.2109	0.2097	0.2006	0.199	0.202	0.1953	0.1985	0.2023
ENSG00000109079	TNFAIP1	0.842	0.8016	0.719	0.8098	0.8027	0.7895	0.7349	0.7809	0.795	0.7869	0.8403	0.7818	0.7578	0.7851	0.8163	0.845	0.8328	0.8258	0.8112	0.8342	0.8369	0.8421
ENSG00000102384	CENPI	0.4641	0.4247	0.397	0.447	0.4143	0.5074	0.4183	0.4738	0.4895	0.5102	0.464	0.4584	0.4195	0.4405	0.4837	0.4887	0.4794	0.476	0.5263	0.4876	0.4739	0.4869
ENSG00000181374	CCL13	0.3719	0.3526	0.3029	0.3442	0.3513	0.473	0.3264	0.3736	0.4368	0.4507	0.3923	0.381	0.3572	0.3718	0.4233	0.3643	0.3547	0.3779	0.3944	0.3676	0.3473	0.3736
ENSG00000105640	RPL18A	0.7532	0.6684	0.5442	0.6811	0.68	0.6444	0.5241	0.6017	0.6817	0.6597	0.7458	0.6093	0.4863	0.6026	0.6956	0.7577	0.7327	0.7024	0.6796	0.7255	0.7226	0.7437
ENSG00000101213	PTK6	0.3554	0.3517	0.4216	0.3551	0.3669	0.3524	0.3687	0.3502	0.3519	0.3493	0.3494	0.3561	0.3537	0.3533	0.3527	0.356	0.3502	0.3452	0.3456	0.3632	0.3519	0.3522
ENSG00000091164	TXNL1	0.8789	0.8888	0.8968	0.8771	0.8898	0.85	0.8946	0.8591	0.8496	0.8513	0.8782	0.8619	0.8872	0.8694	0.864	0.8732	0.8707	0.8716	0.864	0.8671	0.8712	0.8703
ENSG00000107669	ATE1	0.7818	0.7891	0.8356	0.7448	0.7661	0.7844	0.8321	0.7432	0.7311	0.7465	0.7817	0.7365	0.8069	0.7621	0.7428	0.7919	0.7759	0.7888	0.8068	0.7976	0.7939	0.789
ENSG00000104848	KCNA7	0.734	0.7394	0.8369	0.7471	0.8167	0.703	0.7636	0.7178	0.7064	0.6998	0.7361	0.7253	0.7937	0.7087	0.706	0.7134	0.6982	0.717	0.7152	0.7035	0.7285	0.7072
ENSG00000100399	CHADL	0.1917	0.2359	0.2522	0.2172	0.2158	0.19	0.2442	0.2421	0.21	0.2105	0.1947	0.2327	0.2697	0.2209	0.2012	0.1853	0.1925	0.2005	0.2014	0.1957	0.1931	0.1906
ENSG00000108528	SLC25A11	0.2945	0.2925	0.3214	0.2883	0.2997	0.2732	0.3028	0.2686	0.2728	0.2645	0.294	0.2699	0.2768	0.274	0.2932	0.2902	0.2717	0.2695	0.2716	0.2578	0.2732	0.2643
ENSG00000105835	NAMPT	0.699	0.7044	0.7898	0.637	0.6712	0.6625	0.7905	0.6107	0.632	0.6405	0.6833	0.6164	0.7171	0.6417	0.6509	0.6858	0.654	0.6546	0.6615	0.7036	0.6566	0.665
ENSG00000106077	ABHD11	0.6453	0.5347	0.6021	0.5942	0.5327	0.6518	0.6031	0.617	0.6359	0.6343	0.66	0.608	0.6233	0.6272	0.6466	0.6823	0.6849	0.6548	0.7018	0.6888	0.6792	0.6884
ENSG00000105855	ITGB8	0.6357	0.533	0.49	0.5419	0.4911	0.6697	0.559	0.5656	0.6237	0.6488	0.6044	0.5517	0.5505	0.5678	0.6049	0.6017	0.5644	0.6235	0.6216	0.6009	0.5746	0.5833
ENSG00000103199	ZNF500	0.8993	0.9001	0.8994	0.8997	0.9006	0.8803	0.8986	0.8973	0.888	0.8809	0.8995	0.8977	0.8994	0.8981	0.897	0.8999	0.8993	0.898	0.8977	0.8991	0.8994	0.8994
ENSG00000106686	SPATA6L	0.7154	0.7144	0.6567	0.7891	0.6963	0.8534	0.7074	0.8397	0.8558	0.8576	0.7153	0.8352	0.7808	0.8193	0.8179	0.6997	0.7416	0.7229	0.7041	0.6958	0.7039	0.6952
ENSG00000213246	SUPT4H1	0.6643	0.5901	0.61	0.623	0.5709	0.6637	0.6378	0.6467	0.6472	0.6513	0.6797	0.644	0.669	0.6533	0.6551	0.6586	0.6661	0.6483	0.6892	0.6654	0.6575	0.6768
ENSG00000108733	PEX12	0.5143	0.5717	0.7056	0.4761	0.5326	0.5	0.7027	0.4654	0.4546	0.458	0.5052	0.4597	0.5992	0.5	0.4727	0.5446	0.5399	0.5182	0.539	0.5543	0.5346	0.5394
ENSG00000100442	FKBP3	0.6031	0.6228	0.7154	0.5818	0.5871	0.5959	0.7199	0.5917	0.5733	0.57	0.6148	0.5784	0.6722	0.6292	0.5846	0.6095	0.6208	0.6094	0.6521	0.6199	0.6115	0.6181
ENSG00000105698	USF2	0.3669	0.3462	0.3775	0.326	0.3416	0.3833	0.35	0.3028	0.3243	0.3352	0.4134	0.2945	0.3144	0.3111	0.3639	0.4658	0.4432	0.3762	0.3919	0.4579	0.473	0.4817
ENSG00000101464	PIGU	0.2936	0.3706	0.58	0.3855	0.4894	0.2681	0.4501	0.3642	0.3001	0.2817	0.292	0.3579	0.4605	0.3333	0.2788	0.2924	0.2991	0.2879	0.2716	0.2861	0.3363	0.2886
ENSG00000013306	SLC25A39	0.7253	0.6522	0.5444	0.6596	0.6479	0.6317	0.5454	0.615	0.6611	0.6509	0.7189	0.6125	0.5	0.6137	0.6624	0.7263	0.7044	0.6655	0.6491	0.6909	0.6922	0.7123
ENSG00000108561	C1QBP	0.2085	0.2218	0.2038	0.2429	0.2192	0.2356	0.2278	0.2308	0.2421	0.2549	0.2179	0.2281	0.2117	0.2168	0.2304	0.1998	0.2126	0.2108	0.2155	0.1979	0.2006	0.1999
ENSG00000105926	MPP6	0.7211	0.6092	0.7254	0.6542	0.6849	0.7286	0.6648	0.6251	0.6868	0.71	0.7092	0.6338	0.6903	0.6187	0.68	0.7192	0.6885	0.685	0.706	0.7036	0.7054	0.7072
ENSG00000104325	DECR1	0.4423	0.4556	0.4029	0.4256	0.4355	0.5	0.4179	0.4478	0.4736	0.4873	0.4669	0.4575	0.4231	0.4386	0.4842	0.4412	0.3955	0.4393	0.4946	0.4192	0.3948	0.4437
ENSG00000104412	EMC2	0.1995	0.2035	0.1958	0.2	0.2023	0.1885	0.2011	0.1998	0.1938	0.1892	0.202	0.1992	0.1916	0.2	0.1991	0.2065	0.2034	0.197	0.2024	0.1988	0.2061	0.2001
ENSG00000105767	CADM4	0.4001	0.5279	0.7561	0.5493	0.6973	0.3425	0.6368	0.4602	0.3874	0.3746	0.4076	0.4701	0.6648	0.4214	0.3686	0.3865	0.3592	0.3546	0.3418	0.3619	0.4564	0.3638
ENSG00000108439	PNPO	0.798	0.7927	0.797	0.7727	0.7845	0.7388	0.7961	0.7179	0.7584	0.7475	0.796	0.7242	0.7409	0.7434	0.766	0.8	0.7885	0.7676	0.7532	0.777	0.7759	0.7862
ENSG00000100429	HDAC10	0.611	0.7158	0.6466	0.7331	0.7165	0.5985	0.687	0.7649	0.6818	0.659	0.6193	0.7723	0.7035	0.7423	0.667	0.5846	0.6011	0.6401	0.5933	0.5844	0.5986	0.5643
ENSG00000102471	NDFIP2	0.7722	0.7497	0.8389	0.8122	0.8213	0.8658	0.772	0.8364	0.8641	0.8661	0.7707	0.8352	0.8466	0.8158	0.8362	0.7615	0.7719	0.7656	0.7568	0.7498	0.7654	0.7554
ENSG00000103353	UBFD1	0.8998	0.8983	0.8769	0.8981	0.898	0.8882	0.8853	0.893	0.8907	0.8872	0.8998	0.8934	0.885	0.895	0.8981	0.9	0.8996	0.8986	0.8987	0.8994	0.8993	0.8997
ENSG00000108294	PSMB3	0.1884	0.2321	0.2272	0.2453	0.212	0.2158	0.2747	0.2813	0.2401	0.2385	0.1945	0.2677	0.2845	0.2504	0.2226	0.1858	0.2024	0.2095	0.2171	0.195	0.2104	0.1883
ENSG00000108179	PPIF	0.7185	0.7682	0.6478	0.7814	0.7416	0.8437	0.7196	0.8284	0.8439	0.845	0.7337	0.8337	0.7583	0.8264	0.8195	0.7291	0.7502	0.8009	0.7936	0.7296	0.7351	0.7268
ENSG00000105398	SULT2A1	0.4594	0.3446	0.3247	0.3388	0.3528	0.3734	0.3247	0.324	0.3751	0.3703	0.4385	0.3534	0.3252	0.3472	0.3771	0.4085	0.3964	0.3794	0.3617	0.3989	0.386	0.4005
ENSG00000187266	EPOR	0.7977	0.8047	0.8019	0.775	0.7997	0.7199	0.796	0.7251	0.7484	0.7322	0.7957	0.7324	0.7347	0.757	0.764	0.8033	0.7967	0.7881	0.7826	0.789	0.7923	0.7983
ENSG00000109047	RCVRN	0.6415	0.648	0.7476	0.7445	0.7117	0.8339	0.7029	0.8019	0.8391	0.8396	0.6421	0.7949	0.7941	0.7749	0.7864	0.6423	0.7106	0.69	0.6546	0.6501	0.682	0.65
ENSG00000105971	CAV2	0.7088	0.6105	0.5441	0.5894	0.5951	0.6907	0.5676	0.5858	0.6558	0.6709	0.6689	0.6021	0.5217	0.6012	0.6582	0.6639	0.6268	0.6881	0.6646	0.6564	0.637	0.6509
ENSG00000109061	MYH1	0.2346	0.2588	0.1798	0.2173	0.2338	0.273	0.2005	0.2162	0.2455	0.2559	0.2549	0.2288	0.2035	0.2247	0.255	0.2096	0.1909	0.2194	0.2289	0.2006	0.1932	0.2323
ENSG00000101474	APMAP	0.5142	0.4632	0.4126	0.4749	0.4365	0.5758	0.4542	0.4863	0.5335	0.542	0.5319	0.4874	0.4264	0.4728	0.5433	0.5141	0.5084	0.5135	0.5487	0.5226	0.5165	0.5311
ENSG00000102796	DHRS12	0.4778	0.4727	0.4725	0.4508	0.4365	0.4749	0.4797	0.5085	0.5	0.5056	0.4389	0.5	0.4769	0.4844	0.4395	0.4318	0.4273	0.4399	0.4403	0.4258	0.4131	0.438
ENSG00000100591	AHSA1	0.3427	0.4271	0.6308	0.4363	0.5449	0.3208	0.5	0.3672	0.3449	0.3345	0.3449	0.3855	0.5	0.3546	0.327	0.3326	0.3272	0.3185	0.3081	0.3248	0.3676	0.3155
ENSG00000105679	GAPDHS	0.6864	0.6544	0.5136	0.6628	0.6561	0.5723	0.5234	0.6256	0.6335	0.6169	0.6863	0.6354	0.5198	0.6141	0.6374	0.6927	0.6602	0.6136	0.5861	0.644	0.6458	0.6683
ENSG00000005381	MPO	0.2792	0.2938	0.3037	0.3196	0.2942	0.3039	0.301	0.3025	0.3153	0.3294	0.2922	0.2985	0.2822	0.2858	0.3013	0.268	0.2814	0.2778	0.2825	0.2607	0.2653	0.2662
ENSG00000100601	ALKBH1	0.7206	0.7069	0.661	0.7379	0.6946	0.7116	0.7079	0.7552	0.6998	0.7075	0.7253	0.7557	0.7497	0.7528	0.7009	0.7198	0.7179	0.7311	0.7541	0.7259	0.7155	0.7241
ENSG00000108342	CSF3	0.4623	0.3994	0.459	0.4239	0.4014	0.5	0.4303	0.4216	0.4602	0.4728	0.4731	0.4207	0.4033	0.428	0.4623	0.4925	0.4919	0.4599	0.5	0.4894	0.4762	0.4889
ENSG00000100749	VRK1	0.3368	0.2688	0.2447	0.2937	0.2531	0.3804	0.2768	0.2807	0.3256	0.341	0.3449	0.2707	0.2722	0.2841	0.3289	0.3662	0.3557	0.3315	0.3812	0.3712	0.3457	0.3692
ENSG00000100889	PCK2	0.3387	0.4835	0.4421	0.5	0.4673	0.3325	0.4569	0.5256	0.4411	0.4141	0.3532	0.5273	0.4687	0.4885	0.4184	0.324	0.307	0.3299	0.3011	0.2993	0.2967	0.2973
ENSG00000104941	RSPH6A	0.1667	0.1746	0.2089	0.1749	0.1779	0.1681	0.1811	0.176	0.1726	0.1725	0.1685	0.1755	0.1819	0.1756	0.1702	0.1683	0.1728	0.1704	0.171	0.1683	0.1728	0.1673
ENSG00000104884	ERCC2	0.8283	0.8067	0.6855	0.8108	0.8015	0.7808	0.7236	0.7963	0.7932	0.7905	0.8274	0.8021	0.7322	0.79	0.8076	0.8297	0.8149	0.8037	0.7919	0.8222	0.8165	0.8236
ENSG00000100316	RPL3	0.1713	0.1688	0.1602	0.1697	0.1678	0.1804	0.1647	0.1692	0.179	0.1779	0.1737	0.1723	0.1649	0.169	0.1807	0.1782	0.1792	0.176	0.1807	0.178	0.1778	0.1758
ENSG00000064199	SPA17	0.8751	0.8688	0.8722	0.8823	0.8724	0.8947	0.8701	0.8894	0.8951	0.8952	0.8732	0.889	0.8864	0.8861	0.8908	0.8732	0.8797	0.8771	0.8684	0.8709	0.8739	0.8709
ENSG00000100479	POLE2	0.1885	0.1625	0.1628	0.1618	0.1687	0.1653	0.1646	0.1656	0.1627	0.1651	0.1687	0.1638	0.1677	0.1629	0.1624	0.1608	0.1609	0.1661	0.1602	0.1601	0.1601	0.1611
ENSG00000105605	CACNG7	0.6345	0.7548	0.7993	0.644	0.7161	0.6244	0.8133	0.6423	0.6295	0.6046	0.6438	0.6809	0.7232	0.7219	0.6396	0.6937	0.704	0.7419	0.7165	0.7201	0.725	0.6885
ENSG00000076944	STXBP2	0.4132	0.3962	0.4122	0.4029	0.3763	0.5244	0.4482	0.4838	0.5054	0.5157	0.4101	0.481	0.4694	0.4449	0.4742	0.4335	0.4326	0.4512	0.4693	0.4512	0.4272	0.4245
ENSG00000106302	HYAL4	0.5059	0.3771	0.3507	0.3879	0.3715	0.5194	0.3634	0.4174	0.4625	0.4724	0.5	0.413	0.3726	0.4128	0.4815	0.5211	0.5	0.4862	0.5146	0.5173	0.5	0.5236
ENSG00000102313	ITIH6	0.6157	0.6368	0.7531	0.5718	0.6169	0.5941	0.749	0.5572	0.5737	0.5702	0.6025	0.5546	0.6552	0.6022	0.578	0.5994	0.6117	0.6259	0.61	0.6072	0.6155	0.5944
ENSG00000085185	BCORL1	0.8229	0.7743	0.667	0.7849	0.7724	0.778	0.682	0.7374	0.7832	0.7762	0.8243	0.7459	0.6263	0.7432	0.7971	0.8252	0.8158	0.7969	0.7934	0.8109	0.8096	0.8194
ENSG00000101220	C20orf27	0.2745	0.3532	0.3835	0.3048	0.3584	0.2727	0.3825	0.2843	0.2715	0.2696	0.2903	0.2952	0.321	0.2962	0.2749	0.2879	0.3254	0.2927	0.2913	0.2907	0.3294	0.2796
ENSG00000102265	TIMP1	0.4686	0.6257	0.5447	0.64	0.6181	0.4898	0.5925	0.6792	0.5835	0.5673	0.5	0.6892	0.6048	0.6469	0.5689	0.4468	0.4535	0.5	0.4556	0.4266	0.4455	0.4127
ENSG00000109107	ALDOC	0.4687	0.4369	0.484	0.4746	0.4314	0.5	0.5	0.4922	0.5	0.4945	0.5137	0.487	0.5	0.5	0.5136	0.521	0.5553	0.5068	0.5552	0.553	0.5364	0.553
ENSG00000108691	CCL2	0.2333	0.2714	0.2708	0.2578	0.2579	0.2352	0.2745	0.2561	0.2396	0.2407	0.2353	0.2548	0.2821	0.2529	0.2425	0.2267	0.2367	0.2434	0.2478	0.256	0.236	0.2372
ENSG00000087303	NID2	0.6183	0.4949	0.5125	0.5319	0.5	0.6093	0.5367	0.5439	0.5819	0.583	0.6161	0.5477	0.5486	0.5686	0.5921	0.6171	0.6226	0.6216	0.6544	0.6315	0.6191	0.6276
ENSG00000100612	DHRS7	0.34	0.3383	0.4113	0.3669	0.3305	0.379	0.4143	0.4265	0.3855	0.3802	0.3302	0.4037	0.4483	0.3793	0.3596	0.3487	0.3406	0.3354	0.3426	0.3449	0.3327	0.3426
ENSG00000106089	STX1A	0.6623	0.6653	0.6473	0.7057	0.6571	0.684	0.6865	0.7413	0.6803	0.6869	0.6848	0.7385	0.7224	0.7323	0.6802	0.6827	0.6945	0.6776	0.7221	0.7011	0.6878	0.6945
ENSG00000224383	C17orf72	0.6804	0.802	0.8717	0.7804	0.8385	0.6331	0.8553	0.7494	0.6676	0.6558	0.6706	0.734	0.8564	0.7487	0.6576	0.6553	0.6651	0.6803	0.6797	0.66	0.6967	0.6501
ENSG00000103502	CDIPT	0.4497	0.3265	0.3978	0.3639	0.3755	0.4244	0.3476	0.4229	0.4141	0.3877	0.4255	0.3984	0.3688	0.4177	0.4171	0.4852	0.5	0.4695	0.4538	0.4934	0.5	0.487
ENSG00000106624	AEBP1	0.4672	0.491	0.6382	0.5199	0.5257	0.4408	0.553	0.5173	0.4689	0.4523	0.4565	0.5154	0.561	0.5	0.4632	0.4605	0.4653	0.4291	0.4166	0.431	0.4356	0.4433
ENSG00000100522	GNPNAT1	0.8841	0.8625	0.8108	0.8704	0.8712	0.8456	0.7924	0.8453	0.8461	0.8457	0.8831	0.845	0.8262	0.8449	0.8704	0.885	0.8807	0.8738	0.8744	0.8803	0.8806	0.8828
ENSG00000100711	ZFYVE21	0.4813	0.3383	0.3185	0.3521	0.3554	0.4703	0.344	0.3646	0.4492	0.4689	0.457	0.3845	0.3767	0.3697	0.4301	0.4334	0.4338	0.426	0.4233	0.4225	0.4239	0.4243
ENSG00000103024	NME3	0.3539	0.3279	0.3455	0.3218	0.3252	0.3789	0.3327	0.3115	0.329	0.3365	0.3981	0.3145	0.3194	0.3179	0.3559	0.4563	0.4293	0.3622	0.3793	0.4629	0.4584	0.4731
ENSG00000101892	ATP1B4	0.766	0.7567	0.6658	0.8072	0.7263	0.8667	0.7218	0.8504	0.8655	0.8672	0.7721	0.8486	0.7876	0.84	0.8423	0.7719	0.7803	0.7994	0.7888	0.7669	0.7786	0.7717
ENSG00000134333	LDHA	0.6052	0.4502	0.4814	0.4862	0.4459	0.5739	0.4909	0.5	0.541	0.5478	0.5771	0.5	0.5	0.4858	0.5454	0.5656	0.556	0.5445	0.563	0.5532	0.5463	0.5563
ENSG00000103710	RASL12	0.6821	0.5678	0.5522	0.5935	0.5375	0.6995	0.5737	0.5914	0.6509	0.6596	0.6777	0.592	0.5592	0.5906	0.6474	0.6794	0.6508	0.6585	0.7047	0.6705	0.6551	0.6691
ENSG00000092201	SUPT16H	0.3533	0.5845	0.7275	0.4648	0.5425	0.3637	0.7193	0.4539	0.3838	0.3761	0.3601	0.4463	0.6011	0.5	0.3631	0.3722	0.4198	0.4166	0.391	0.4025	0.3979	0.3721
ENSG00000108849	PPY	0.2302	0.2101	0.2336	0.2196	0.2177	0.2413	0.2075	0.2208	0.2328	0.2311	0.227	0.2223	0.2231	0.2217	0.2321	0.2252	0.2246	0.2324	0.2296	0.2252	0.2224	0.2292
ENSG00000101608	MYL12A	0.3103	0.6439	0.7569	0.4711	0.5962	0.2808	0.7503	0.4279	0.3081	0.2936	0.3159	0.419	0.651	0.5	0.3238	0.3337	0.3838	0.4088	0.4108	0.3529	0.3594	0.3396
ENSG00000100450	GZMH	0.1599	0.2052	0.2033	0.1961	0.1854	0.1701	0.2164	0.2275	0.1986	0.1942	0.1637	0.2166	0.2528	0.204	0.1765	0.1609	0.1696	0.1709	0.1685	0.1611	0.1672	0.1611
ENSG00000105372	RPS19	0.8007	0.7664	0.6453	0.7757	0.7713	0.7129	0.6539	0.744	0.7527	0.7393	0.7984	0.7566	0.658	0.7391	0.7617	0.7967	0.7788	0.7548	0.7258	0.7643	0.7737	0.7846
ENSG00000105954	NPVF	0.2157	0.216	0.2096	0.2292	0.2131	0.2204	0.2233	0.2388	0.2273	0.2312	0.2195	0.233	0.2382	0.2348	0.2213	0.2238	0.2222	0.2137	0.2144	0.2105	0.2168	0.2214
ENSG00000102539	MLNR	0.3202	0.3577	0.5761	0.3755	0.4839	0.3167	0.4408	0.3222	0.3129	0.319	0.308	0.3263	0.4422	0.2952	0.3123	0.3063	0.2966	0.2936	0.2962	0.2852	0.3327	0.2913
ENSG00000104237	RP1	0.3383	0.3146	0.3147	0.314	0.3149	0.4141	0.331	0.3409	0.3821	0.3913	0.337	0.3479	0.3392	0.354	0.3701	0.354	0.3682	0.3823	0.3864	0.3773	0.365	0.3588
ENSG00000105185	PDCD5	0.1938	0.1907	0.1879	0.1903	0.1927	0.1838	0.1935	0.1841	0.1808	0.1812	0.1962	0.1829	0.1872	0.1827	0.1849	0.2039	0.1932	0.188	0.1913	0.1892	0.1909	0.2004
ENSG00000106608	URGCP	0.6424	0.4672	0.4461	0.5	0.4494	0.6447	0.4697	0.4861	0.5613	0.5787	0.6502	0.4741	0.4328	0.4848	0.5925	0.6703	0.6376	0.6112	0.6493	0.6557	0.6612	0.6698
ENSG00000108961	RANGRF	0.6952	0.6015	0.4803	0.6104	0.6018	0.565	0.4489	0.5407	0.6175	0.5965	0.6909	0.5417	0.443	0.5287	0.6244	0.703	0.668	0.606	0.5861	0.6495	0.6513	0.6822
ENSG00000108417	KRT37	0.308	0.2937	0.2194	0.2589	0.256	0.3187	0.2731	0.2574	0.301	0.3211	0.2911	0.2463	0.2395	0.2748	0.273	0.2868	0.2663	0.2791	0.2914	0.2673	0.2618	0.2905
ENSG00000100410	PHF5A	0.4768	0.6092	0.5228	0.6305	0.5986	0.5132	0.5762	0.6662	0.5774	0.5676	0.5162	0.677	0.5956	0.6356	0.5572	0.4834	0.4887	0.5052	0.5	0.4924	0.4755	0.474
ENSG00000106100	NOD1	0.6428	0.4936	0.5	0.5509	0.5	0.6634	0.5222	0.5711	0.6182	0.628	0.6294	0.5615	0.5	0.5667	0.6243	0.6501	0.6397	0.6436	0.6634	0.658	0.6491	0.6437
ENSG00000101074	R3HDML	0.2713	0.2608	0.2377	0.2751	0.2569	0.2703	0.2617	0.257	0.2657	0.2578	0.2701	0.2554	0.2352	0.2505	0.2696	0.261	0.2627	0.2546	0.2614	0.2539	0.2535	0.2577
ENSG00000104970	KIR3DX1	0.7051	0.6553	0.6789	0.7237	0.6406	0.7375	0.7154	0.7547	0.7283	0.7264	0.7308	0.7407	0.736	0.7532	0.7245	0.733	0.7432	0.719	0.7655	0.7447	0.7322	0.7419
ENSG00000107736	CDH23	0.7677	0.8715	0.8905	0.8676	0.885	0.746	0.8834	0.8679	0.7926	0.7878	0.7759	0.8657	0.8887	0.859	0.761	0.7584	0.7499	0.7855	0.7341	0.7445	0.7847	0.7522
ENSG00000077684	PHF17	0.7177	0.7851	0.8511	0.7888	0.8	0.8527	0.8329	0.8186	0.8527	0.8548	0.7281	0.8182	0.8364	0.8106	0.8162	0.7284	0.7551	0.7495	0.7319	0.7377	0.7458	0.7367
ENSG00000104312	RIPK2	0.7059	0.7071	0.7991	0.6661	0.6789	0.7065	0.7997	0.6881	0.6674	0.6668	0.7058	0.6776	0.7831	0.7221	0.6788	0.7279	0.7286	0.7245	0.756	0.7345	0.7263	0.7292
ENSG00000105202	FBL	0.5	0.463	0.5134	0.5187	0.4551	0.5264	0.5252	0.5267	0.5376	0.5268	0.5454	0.523	0.5207	0.5406	0.5466	0.5514	0.5845	0.5409	0.5807	0.5866	0.564	0.5771
ENSG00000104969	SGTA	0.3809	0.565	0.538	0.5726	0.5409	0.4048	0.5491	0.6195	0.5297	0.5	0.409	0.618	0.5718	0.5728	0.4823	0.3717	0.3802	0.4022	0.3695	0.37	0.3681	0.3579
ENSG00000106436	MYL10	0.1695	0.1631	0.1737	0.1637	0.1631	0.1584	0.1728	0.1627	0.1585	0.1603	0.1675	0.1629	0.1723	0.1635	0.1603	0.1676	0.1618	0.1604	0.1607	0.1611	0.1618	0.163
ENSG00000104221	BRF2	0.5899	0.5576	0.584	0.5874	0.5392	0.6139	0.5947	0.603	0.6147	0.6187	0.6265	0.6063	0.5971	0.6161	0.6229	0.6184	0.6352	0.6022	0.6415	0.6413	0.6295	0.6418
ENSG00000086758	HUWE1	0.4419	0.3647	0.4295	0.3788	0.361	0.4148	0.3946	0.4218	0.4034	0.3924	0.4242	0.4191	0.4384	0.3984	0.3982	0.4888	0.4709	0.4157	0.4316	0.4857	0.4635	0.4815
ENSG00000269699	ZIM2	0.8086	0.7712	0.6797	0.7952	0.7703	0.7728	0.711	0.7814	0.7759	0.7726	0.8147	0.7741	0.7558	0.7807	0.7953	0.8148	0.8129	0.7928	0.8054	0.8105	0.8058	0.8159
ENSG00000100604	CHGA	0.2807	0.272	0.2759	0.2796	0.2845	0.2909	0.2773	0.2972	0.2836	0.2777	0.278	0.2904	0.2795	0.3069	0.2837	0.2979	0.3103	0.2983	0.2928	0.3178	0.3095	0.3083
ENSG00000108666	C17orf75	0.2599	0.2774	0.3701	0.2965	0.277	0.2672	0.3466	0.2822	0.2617	0.2694	0.2609	0.2715	0.3774	0.2746	0.2524	0.2668	0.2581	0.249	0.2511	0.2442	0.2451	0.2597
ENSG00000106588	PSMA2	0.8845	0.87	0.8369	0.8772	0.8787	0.8632	0.8391	0.8651	0.8565	0.8573	0.8838	0.8675	0.8604	0.8693	0.8787	0.8849	0.8839	0.889	0.8894	0.8895	0.8881	0.8862
ENSG00000100473	COCH	0.2945	0.2966	0.3173	0.3043	0.2866	0.2962	0.3205	0.3453	0.3048	0.3005	0.2838	0.3367	0.3615	0.3209	0.28	0.2859	0.288	0.2738	0.2757	0.2888	0.2748	0.2882
ENSG00000100629	CEP128	0.6885	0.5498	0.5	0.5542	0.5348	0.6616	0.5331	0.5471	0.6098	0.6173	0.6898	0.5566	0.5	0.5473	0.6419	0.713	0.671	0.6668	0.6607	0.7016	0.7068	0.7114
ENSG00000105258	POLR2I	0.19	0.2464	0.3136	0.2494	0.2251	0.1896	0.305	0.2461	0.209	0.2055	0.1891	0.2391	0.3438	0.2376	0.1981	0.186	0.195	0.1979	0.1975	0.2222	0.1895	0.1925
ENSG00000101972	STAG2	0.7024	0.8228	0.8452	0.7959	0.8054	0.8283	0.8453	0.8212	0.8345	0.8349	0.6975	0.8222	0.8323	0.8219	0.7982	0.691	0.7287	0.7621	0.7496	0.7007	0.706	0.6951
ENSG00000105219	CNTD2	0.8494	0.82	0.7565	0.83	0.8368	0.7804	0.7274	0.7829	0.8011	0.7924	0.848	0.7884	0.7709	0.7847	0.8257	0.8522	0.8427	0.8248	0.8115	0.8366	0.8404	0.8455
ENSG00000106178	CCL24	0.1638	0.1835	0.2197	0.1818	0.1787	0.1618	0.1867	0.1816	0.1725	0.1646	0.1654	0.1835	0.1879	0.1825	0.1655	0.1659	0.1706	0.17	0.1709	0.1954	0.1674	0.1719
ENSG00000102683	SGCG	0.3108	0.2659	0.248	0.273	0.2667	0.3411	0.2853	0.2838	0.3164	0.3293	0.3008	0.2794	0.2771	0.2752	0.3193	0.3208	0.3085	0.3055	0.3236	0.3074	0.3034	0.3091
ENSG00000104332	SFRP1	0.7507	0.8501	0.8901	0.8102	0.8647	0.7495	0.8837	0.7676	0.7219	0.719	0.7688	0.7587	0.8726	0.7877	0.7318	0.7767	0.7622	0.7621	0.7607	0.7714	0.7906	0.777
ENSG00000108433	GOSR2	0.625	0.7678	0.8424	0.6611	0.7336	0.5848	0.8406	0.6465	0.5945	0.5851	0.609	0.6259	0.8019	0.696	0.5834	0.5956	0.6216	0.6288	0.6177	0.6051	0.609	0.5946
ENSG00000104960	PTOV1	0.2703	0.3546	0.4306	0.3518	0.335	0.2866	0.4195	0.4122	0.3292	0.3113	0.2738	0.3969	0.4562	0.3637	0.2859	0.2779	0.3078	0.2907	0.2835	0.2861	0.2942	0.2781
ENSG00000100426	ZBED4	0.6568	0.5551	0.4593	0.5126	0.5255	0.594	0.4872	0.5183	0.5727	0.5771	0.6184	0.5362	0.445	0.5347	0.5823	0.596	0.5763	0.6326	0.5997	0.5986	0.5848	0.6001
ENSG00000103254	FAM173A	0.2754	0.2305	0.2174	0.2303	0.2448	0.2644	0.2247	0.2314	0.2451	0.2407	0.2511	0.235	0.2312	0.2378	0.2489	0.2581	0.2568	0.2691	0.2618	0.2726	0.2917	0.2829
ENSG00000051128	HOMER3	0.2711	0.5686	0.6549	0.4879	0.5339	0.2803	0.6564	0.4895	0.3767	0.3533	0.2956	0.4898	0.5793	0.5	0.3533	0.2739	0.319	0.3493	0.2985	0.298	0.3052	0.2709
ENSG00000105700	KXD1	0.4761	0.3882	0.4372	0.3955	0.4065	0.403	0.4018	0.4368	0.4322	0.3984	0.4551	0.445	0.414	0.427	0.4189	0.4364	0.4569	0.4446	0.4104	0.4283	0.4556	0.4302
ENSG00000100565	C14orf166B	0.83	0.8138	0.7189	0.8302	0.8135	0.7976	0.7603	0.8245	0.8017	0.8003	0.8331	0.8241	0.801	0.8233	0.8229	0.8337	0.833	0.8264	0.8307	0.832	0.8301	0.8324
ENSG00000100425	BRD1	0.6652	0.5416	0.4934	0.6562	0.5193	0.8229	0.5055	0.7499	0.8249	0.8288	0.6501	0.7479	0.6363	0.7224	0.7661	0.6227	0.6804	0.6511	0.6155	0.6101	0.6208	0.6251
ENSG00000104899	AMH	0.1554	0.1597	0.1814	0.1568	0.161	0.1554	0.1582	0.1561	0.1554	0.1554	0.1555	0.156	0.1575	0.1569	0.1554	0.1557	0.158	0.1574	0.1555	0.1557	0.1556	0.1554
ENSG00000102218	RP2	0.7735	0.8114	0.8144	0.8508	0.7851	0.8813	0.8281	0.8758	0.8816	0.8817	0.7719	0.8752	0.8619	0.871	0.874	0.7669	0.8287	0.8246	0.795	0.7762	0.7849	0.7686
ENSG00000104142	VPS18	0.5	0.5973	0.7054	0.4935	0.5425	0.5201	0.7124	0.4828	0.4893	0.5089	0.4942	0.4682	0.5989	0.5171	0.4741	0.492	0.5069	0.513	0.5336	0.5	0.4923	0.5
ENSG00000002549	LAP3	0.23	0.2201	0.2144	0.2195	0.2178	0.2283	0.2199	0.2242	0.2218	0.223	0.2294	0.2195	0.228	0.2205	0.223	0.2319	0.2403	0.234	0.2363	0.249	0.239	0.2361
ENSG00000108468	CBX1	0.648	0.5721	0.7088	0.6179	0.6525	0.6246	0.6464	0.5617	0.5866	0.5981	0.6286	0.5599	0.6685	0.5494	0.6016	0.6407	0.6108	0.6266	0.6405	0.641	0.6324	0.6281
ENSG00000101000	PROCR	0.3745	0.3345	0.355	0.3721	0.336	0.4265	0.3612	0.3908	0.3867	0.3955	0.3943	0.3662	0.3589	0.3728	0.3815	0.4137	0.4167	0.3794	0.4262	0.425	0.4053	0.4195
ENSG00000103197	TSC2	0.9017	0.8987	0.885	0.9006	0.9011	0.8846	0.8782	0.8953	0.8892	0.883	0.9018	0.8952	0.8946	0.8952	0.899	0.902	0.9011	0.8993	0.899	0.9007	0.9014	0.9017
ENSG00000105968	H2AFV	0.8875	0.8877	0.8797	0.887	0.8888	0.8592	0.8787	0.8816	0.8629	0.8544	0.8879	0.8815	0.8826	0.8829	0.8831	0.8884	0.8871	0.8859	0.8865	0.8872	0.8877	0.8881
ENSG00000108270	AATF	0.2343	0.283	0.3426	0.2864	0.262	0.2436	0.3398	0.2809	0.2517	0.2494	0.2477	0.2731	0.3637	0.2691	0.2441	0.2522	0.2444	0.2408	0.2438	0.2624	0.2403	0.2482
ENSG00000100478	AP4S1	0.6995	0.709	0.6648	0.7362	0.6916	0.7026	0.7081	0.7707	0.7091	0.7171	0.7087	0.7664	0.7418	0.7663	0.6987	0.6985	0.7067	0.7141	0.7308	0.7062	0.7092	0.7071
ENSG00000108518	PFN1	0.2237	0.4754	0.6346	0.3405	0.4312	0.2199	0.625	0.3098	0.2345	0.2304	0.2333	0.2974	0.4834	0.3687	0.2342	0.232	0.283	0.2828	0.2722	0.2661	0.2667	0.2427
ENSG00000106477	CEP41	0.788	0.825	0.8502	0.8163	0.8109	0.8028	0.8571	0.8309	0.7951	0.8017	0.7938	0.8285	0.8566	0.8448	0.7967	0.7908	0.8134	0.8308	0.8457	0.8273	0.8187	0.7983
ENSG00000105290	APLP1	0.4541	0.5	0.5319	0.4741	0.4888	0.489	0.5	0.511	0.5	0.4867	0.464	0.5198	0.5	0.4921	0.4865	0.4243	0.4052	0.4122	0.4271	0.4155	0.3848	0.4421
ENSG00000105516	DBP	0.4158	0.6212	0.5541	0.633	0.6162	0.4384	0.5898	0.6815	0.5697	0.5432	0.4698	0.6905	0.6064	0.6517	0.5395	0.4139	0.4589	0.495	0.4235	0.4328	0.4596	0.4011
ENSG00000106330	MOSPD3	0.4199	0.3538	0.3912	0.3942	0.3549	0.4749	0.3918	0.422	0.4392	0.4455	0.4315	0.4034	0.3874	0.4145	0.4391	0.4546	0.4676	0.4447	0.4777	0.4734	0.4585	0.4656
ENSG00000108588	CCDC47	0.5407	0.5832	0.5357	0.622	0.5732	0.5731	0.5616	0.6429	0.6027	0.6046	0.5582	0.6435	0.5578	0.6127	0.5833	0.55	0.561	0.5647	0.5663	0.565	0.5509	0.5488
ENSG00000129292	PHF20L1	0.884	0.8682	0.7585	0.8759	0.8711	0.8413	0.7901	0.864	0.8469	0.8433	0.883	0.8641	0.8206	0.8596	0.8733	0.884	0.8805	0.8754	0.8704	0.8796	0.8803	0.8823
ENSG00000106538	RARRES2	0.318	0.3062	0.2933	0.2705	0.2765	0.3276	0.2906	0.2706	0.3102	0.3297	0.3003	0.2589	0.2564	0.286	0.2814	0.2957	0.2798	0.2909	0.3011	0.2762	0.2722	0.3001
ENSG00000122386	ZNF205	0.4154	0.2662	0.2671	0.289	0.2862	0.4134	0.2982	0.3116	0.3642	0.3708	0.3927	0.3044	0.2956	0.3018	0.3999	0.437	0.4104	0.3918	0.4093	0.4089	0.4079	0.4108
ENSG00000103316	CRYM	0.5405	0.5359	0.5184	0.5064	0.5052	0.5435	0.5879	0.5217	0.5434	0.5295	0.5381	0.5459	0.5	0.5748	0.5492	0.5745	0.5768	0.6181	0.6206	0.5632	0.5708	0.5454
ENSG00000109101	FOXN1	0.6088	0.6596	0.781	0.5659	0.6353	0.585	0.7736	0.5624	0.5481	0.5365	0.6131	0.5565	0.6833	0.6015	0.5804	0.6683	0.6504	0.6406	0.6257	0.6598	0.6872	0.6716
ENSG00000106803	SEC61B	0.1932	0.2001	0.1986	0.1993	0.1973	0.1912	0.2025	0.209	0.2	0.1987	0.1941	0.2053	0.2062	0.2073	0.1939	0.2072	0.2068	0.1932	0.1939	0.1979	0.2025	0.203
ENSG00000108591	DRG2	0.5747	0.5664	0.6079	0.5774	0.5415	0.583	0.6038	0.584	0.5962	0.5962	0.5614	0.5762	0.5854	0.5722	0.5637	0.5417	0.5409	0.5623	0.5469	0.5247	0.551	0.5484
ENSG00000086065	CHMP5	0.5294	0.4516	0.3961	0.4227	0.453	0.5657	0.4176	0.4261	0.5136	0.536	0.4918	0.4506	0.4215	0.4432	0.5146	0.5219	0.5	0.5466	0.5679	0.5385	0.5	0.5211
ENSG00000103005	USB1	0.6601	0.7266	0.7967	0.6585	0.6815	0.6671	0.8025	0.6504	0.6473	0.6546	0.6692	0.6363	0.7404	0.6824	0.6405	0.6894	0.6644	0.6655	0.6767	0.6999	0.6859	0.6926
ENSG00000105607	GCDH	0.4461	0.3773	0.3978	0.4059	0.3976	0.431	0.4055	0.395	0.4361	0.4261	0.4902	0.4013	0.3847	0.4025	0.4451	0.5254	0.4537	0.4191	0.4154	0.4561	0.4786	0.507
ENSG00000105329	TGFB1	0.541	0.4612	0.4716	0.4592	0.4616	0.5255	0.4558	0.4625	0.4931	0.4939	0.5127	0.4738	0.4808	0.4632	0.5064	0.5688	0.5384	0.5574	0.5698	0.5698	0.5449	0.5599
ENSG00000105825	TFPI2	0.6362	0.4718	0.4327	0.4781	0.4667	0.5901	0.4414	0.4874	0.5542	0.5617	0.6268	0.5	0.4268	0.4894	0.5665	0.5919	0.5682	0.572	0.573	0.57	0.5702	0.5883
ENSG00000101981	F9	0.3831	0.385	0.4232	0.3929	0.3775	0.3893	0.4158	0.4268	0.4023	0.42	0.3803	0.4346	0.4374	0.394	0.3689	0.4091	0.3625	0.3536	0.358	0.423	0.3983	0.4005
ENSG00000105583	WDR83OS	0.2417	0.229	0.253	0.2311	0.2248	0.2555	0.2299	0.2318	0.2468	0.245	0.2388	0.2368	0.2458	0.2359	0.2451	0.2286	0.227	0.2358	0.238	0.2458	0.2258	0.2296
ENSG00000104888	SLC17A7	0.7713	0.7026	0.624	0.7166	0.7083	0.6638	0.6092	0.6608	0.7088	0.6879	0.7672	0.663	0.5976	0.6654	0.715	0.7795	0.7613	0.7212	0.6972	0.7541	0.7539	0.7664
ENSG00000102931	ARL2BP	0.8195	0.8191	0.8109	0.8103	0.8113	0.7802	0.8158	0.7926	0.7822	0.7811	0.8219	0.7904	0.7995	0.8042	0.8042	0.8235	0.8225	0.8167	0.8254	0.8238	0.819	0.8252
ENSG00000100485	SOS2	0.6536	0.6835	0.7471	0.6868	0.6292	0.8099	0.7568	0.7542	0.8081	0.8124	0.64	0.7463	0.7486	0.7455	0.7591	0.6248	0.6664	0.6764	0.6532	0.6122	0.6252	0.6178
ENSG00000104883	PEX11G	0.3108	0.34	0.3026	0.32	0.3449	0.3036	0.2866	0.294	0.3134	0.3271	0.3093	0.3126	0.268	0.3109	0.3185	0.3328	0.3208	0.3329	0.3673	0.3308	0.3219	0.3409
ENSG00000102575	ACP5	0.3182	0.3879	0.3236	0.334	0.358	0.3447	0.3371	0.3506	0.3348	0.3403	0.3378	0.3607	0.3324	0.3444	0.3474	0.3166	0.2901	0.3169	0.366	0.318	0.2885	0.342
ENSG00000101447	FAM83D	0.3408	0.3045	0.237	0.2757	0.3162	0.2937	0.2539	0.2471	0.265	0.2658	0.2983	0.2716	0.237	0.2589	0.2919	0.3278	0.3016	0.3411	0.321	0.3617	0.3133	0.328
ENSG00000102891	MT4	0.1457	0.1476	0.1474	0.149	0.1468	0.1489	0.1474	0.1535	0.1527	0.153	0.1465	0.1539	0.1494	0.152	0.1498	0.146	0.1477	0.1469	0.1481	0.1462	0.1482	0.1458
ENSG00000101842	VSIG1	0.8051	0.7643	0.7404	0.7718	0.7952	0.7334	0.6976	0.7047	0.7551	0.7501	0.8015	0.7133	0.7058	0.7114	0.758	0.8039	0.7843	0.7577	0.7428	0.776	0.7834	0.7919
ENSG00000020256	ZFP64	0.4183	0.2877	0.2832	0.3095	0.3029	0.3881	0.2779	0.3133	0.3646	0.3754	0.3926	0.3231	0.3143	0.3264	0.364	0.4501	0.4294	0.3883	0.3981	0.4292	0.4248	0.4389
ENSG00000073969	NSF	0.8203	0.7846	0.6791	0.799	0.783	0.7777	0.7091	0.7833	0.7837	0.7798	0.8246	0.7827	0.7397	0.785	0.8037	0.8268	0.824	0.8062	0.8189	0.8241	0.8195	0.8278
ENSG00000108759	KRT32	0.2047	0.2539	0.3247	0.2418	0.245	0.209	0.271	0.2724	0.2396	0.2321	0.2062	0.2599	0.305	0.2467	0.2163	0.2029	0.2219	0.2211	0.2093	0.2024	0.2119	0.2035
ENSG00000105996	HOXA2	0.2473	0.2674	0.2466	0.2619	0.2543	0.2645	0.258	0.2609	0.2665	0.2675	0.2682	0.2593	0.253	0.2659	0.262	0.2671	0.2617	0.2643	0.267	0.2523	0.2635	0.2668
ENSG00000104826	LHB	0.1623	0.1649	0.1609	0.1664	0.1725	0.1603	0.1583	0.1679	0.1643	0.1592	0.1617	0.167	0.1615	0.1668	0.1604	0.1656	0.1718	0.1696	0.168	0.1646	0.1697	0.1679
ENSG00000104722	NEFM	0.5894	0.5752	0.5485	0.6083	0.5745	0.5623	0.5849	0.6496	0.5893	0.5789	0.6052	0.6526	0.6223	0.6469	0.5912	0.5888	0.6094	0.5933	0.6134	0.6048	0.6001	0.6038
ENSG00000006075	CCL3	0.4882	0.4841	0.6239	0.5371	0.5684	0.4937	0.5755	0.5296	0.5126	0.5	0.5276	0.5209	0.6226	0.5256	0.5166	0.5258	0.5482	0.5089	0.5479	0.5486	0.5489	0.5486
ENSG00000100599	RIN3	0.8407	0.8401	0.7573	0.8483	0.8386	0.7872	0.7828	0.8473	0.8243	0.8128	0.8421	0.8489	0.8257	0.8378	0.8257	0.8435	0.8394	0.8256	0.8018	0.8259	0.8335	0.8332
ENSG00000123908	AGO2	0.7709	0.7001	0.6844	0.7708	0.6521	0.8671	0.7176	0.8381	0.8663	0.8682	0.7605	0.8324	0.8022	0.8173	0.833	0.7448	0.7677	0.765	0.7502	0.7343	0.7491	0.7474
ENSG00000033050	ABCF2	0.5107	0.4946	0.5	0.465	0.4654	0.5062	0.5	0.5	0.5125	0.5242	0.5	0.4932	0.4805	0.4913	0.4723	0.4913	0.47	0.4792	0.4847	0.4739	0.4761	0.4858
ENSG00000011260	UTP18	0.2882	0.3145	0.255	0.2729	0.2962	0.3223	0.2647	0.274	0.2937	0.3102	0.3028	0.2826	0.2631	0.2788	0.3049	0.2531	0.2362	0.2627	0.2721	0.2361	0.236	0.277
ENSG00000108298	RPL19	0.1413	0.1413	0.1413	0.1413	0.1413	0.1413	0.1413	0.1413	0.1413	0.1413	0.1413	0.1413	0.1413	0.1413	0.1413	0.1413	0.1413	0.1413	0.1413	0.1413	0.1413	0.1413
ENSG00000101443	WFDC2	0.2435	0.2234	0.2484	0.2428	0.2286	0.2481	0.2272	0.2517	0.2531	0.2526	0.2432	0.2503	0.2455	0.2513	0.2447	0.2583	0.2542	0.248	0.2552	0.2481	0.2485	0.2576
ENSG00000105677	TMEM147	0.3227	0.4611	0.4345	0.4729	0.4525	0.32	0.4261	0.4912	0.418	0.3958	0.3296	0.5	0.4333	0.4651	0.3848	0.3066	0.3219	0.334	0.2986	0.3066	0.31	0.2976
ENSG00000107796	ACTA2	0.3112	0.2575	0.2456	0.2937	0.253	0.3605	0.2658	0.2965	0.3174	0.3256	0.3242	0.2716	0.2736	0.2859	0.3168	0.3462	0.3412	0.3159	0.3572	0.3499	0.3272	0.3485
ENSG00000106804	C5	0.2575	0.1991	0.1882	0.1991	0.2077	0.2146	0.1909	0.1946	0.2014	0.2015	0.2191	0.1981	0.1946	0.1965	0.2047	0.2088	0.2161	0.2141	0.2053	0.2129	0.2021	0.2122
ENSG00000104499	GML	0.174	0.1939	0.1829	0.1904	0.1873	0.1756	0.1927	0.1917	0.1846	0.1784	0.1767	0.1945	0.1926	0.1931	0.1785	0.1777	0.1843	0.1815	0.1857	0.2107	0.182	0.1839
ENSG00000106031	HOXA13	0.78	0.6589	0.6563	0.6959	0.6327	0.7792	0.669	0.6876	0.7339	0.7573	0.7729	0.6851	0.6254	0.695	0.7292	0.7772	0.7541	0.7566	0.7804	0.7665	0.7585	0.7705
ENSG00000103175	WFDC1	0.7112	0.6844	0.5586	0.6931	0.6886	0.596	0.5586	0.6498	0.6559	0.6382	0.7105	0.6586	0.5531	0.6378	0.6606	0.7177	0.6884	0.6392	0.612	0.6667	0.6723	0.6969
ENSG00000125149	C16orf70	0.6026	0.763	0.8352	0.6402	0.7209	0.5716	0.8346	0.6297	0.5859	0.5784	0.5793	0.6022	0.7808	0.6827	0.5623	0.593	0.6166	0.6256	0.6057	0.6054	0.6068	0.5917
ENSG00000109182	CWH43	0.5364	0.4931	0.4556	0.4669	0.4647	0.5845	0.4716	0.491	0.5506	0.5771	0.5299	0.5	0.4513	0.5	0.5324	0.4842	0.4651	0.5	0.5269	0.4602	0.4551	0.4943
ENSG00000106628	POLD2	0.1616	0.1622	0.169	0.1599	0.1636	0.1621	0.1627	0.1602	0.1617	0.1606	0.1619	0.1611	0.1625	0.1592	0.1613	0.1629	0.1622	0.1624	0.1635	0.1674	0.1658	0.1642
ENSG00000103534	TMC5	0.7601	0.6625	0.5631	0.6774	0.6652	0.6539	0.5289	0.615	0.6861	0.6653	0.755	0.6175	0.5225	0.6053	0.6971	0.7712	0.7463	0.6952	0.6843	0.7402	0.7401	0.7569
ENSG00000100312	ACR	0.191	0.2066	0.2343	0.2187	0.2075	0.2003	0.2157	0.2045	0.2032	0.1939	0.1996	0.1995	0.1961	0.1944	0.2054	0.1865	0.2049	0.1967	0.1981	0.1827	0.1865	0.1859
ENSG00000106333	PCOLCE	0.1493	0.1553	0.1974	0.1536	0.1573	0.1492	0.1596	0.1516	0.1495	0.1495	0.1495	0.1503	0.1596	0.1514	0.1493	0.1496	0.1531	0.1517	0.1494	0.1495	0.1493	0.1494
ENSG00000100557	C14orf105	0.6436	0.7828	0.8489	0.6711	0.7503	0.6237	0.847	0.6612	0.616	0.609	0.6368	0.6495	0.8022	0.712	0.6143	0.668	0.6697	0.6787	0.6862	0.6832	0.6665	0.6606
ENSG00000100344	PNPLA3	0.703	0.6814	0.6365	0.7067	0.6601	0.715	0.6792	0.7464	0.6969	0.7089	0.7111	0.748	0.7244	0.7402	0.6895	0.7165	0.7117	0.7185	0.7452	0.7218	0.7121	0.7176
ENSG00000101353	MROH8	0.3257	0.3954	0.6129	0.4157	0.5198	0.3057	0.4708	0.3497	0.3282	0.3186	0.325	0.3539	0.4829	0.3294	0.3109	0.3141	0.2969	0.2987	0.29	0.2898	0.3454	0.2966
ENSG00000105538	RASIP1	0.2508	0.2777	0.2014	0.2377	0.2536	0.2899	0.2164	0.2358	0.2587	0.2727	0.2775	0.2461	0.2177	0.2415	0.2743	0.2333	0.2074	0.2373	0.2474	0.2126	0.2124	0.2535
ENSG00000104774	MAN2B1	0.1827	0.1939	0.2322	0.191	0.2015	0.1947	0.1943	0.1918	0.1929	0.1952	0.1873	0.19	0.1979	0.1901	0.1956	0.1773	0.1833	0.1892	0.1851	0.1735	0.1786	0.1725
ENSG00000107872	FBXL15	0.31	0.2596	0.2504	0.2874	0.247	0.3554	0.2756	0.2832	0.3096	0.3234	0.3226	0.266	0.2839	0.2758	0.3143	0.3429	0.3336	0.3092	0.3553	0.346	0.3216	0.3426
ENSG00000102981	PARD6A	0.1584	0.1734	0.1638	0.183	0.1665	0.1726	0.175	0.1955	0.1872	0.1861	0.1599	0.192	0.1878	0.1937	0.1754	0.1585	0.1708	0.1665	0.1645	0.1627	0.1671	0.1595
ENSG00000104852	SNRNP70	0.6575	0.8317	0.8705	0.8009	0.8526	0.65	0.8538	0.777	0.6998	0.6927	0.6858	0.7853	0.8473	0.7767	0.6943	0.6345	0.6469	0.6959	0.6869	0.6515	0.6957	0.6392
ENSG00000032444	PNPLA6	0.3763	0.3352	0.2889	0.3071	0.3097	0.4005	0.3382	0.3238	0.3753	0.3986	0.3509	0.315	0.2983	0.3289	0.3559	0.3391	0.3323	0.3548	0.3626	0.3261	0.3296	0.3374
ENSG00000104804	TULP2	0.1455	0.1382	0.1382	0.1468	0.1453	0.1519	0.1382	0.153	0.1509	0.1523	0.1453	0.1484	0.1487	0.1486	0.1483	0.1454	0.1457	0.1454	0.1452	0.1452	0.1452	0.1453
ENSG00000104824	HNRNPL	0.6401	0.6196	0.5655	0.6125	0.5873	0.677	0.6513	0.648	0.6545	0.654	0.6477	0.6567	0.5599	0.6798	0.6461	0.6824	0.6817	0.7226	0.7349	0.6791	0.679	0.6622
ENSG00000083454	P2RX5	0.5371	0.5	0.5629	0.5481	0.4924	0.5543	0.5721	0.5774	0.5662	0.5571	0.5763	0.566	0.5888	0.5813	0.5749	0.586	0.6097	0.572	0.6125	0.6188	0.5957	0.6132
ENSG00000103546	SLC6A2	0.4191	0.6141	0.7488	0.5079	0.5751	0.5	0.7427	0.5052	0.4942	0.4947	0.426	0.5078	0.6476	0.5441	0.4692	0.4566	0.4842	0.5	0.492	0.4797	0.4819	0.4493
ENSG00000075673	ATP12A	0.2161	0.1903	0.1843	0.1926	0.1914	0.2071	0.1904	0.1815	0.1931	0.198	0.2122	0.1869	0.1845	0.1832	0.1975	0.2136	0.2047	0.2025	0.207	0.2129	0.2045	0.2145
ENSG00000128000	ZNF780B	0.9004	0.8979	0.888	0.898	0.8991	0.8847	0.8859	0.8909	0.8805	0.8755	0.9005	0.8901	0.8855	0.8923	0.8964	0.901	0.8993	0.8993	0.8986	0.9003	0.9004	0.9006
ENSG00000108590	MED31	0.4303	0.4323	0.4001	0.421	0.444	0.3757	0.386	0.3928	0.3814	0.3816	0.419	0.3933	0.3555	0.4013	0.4282	0.4365	0.3756	0.3939	0.4421	0.3995	0.3951	0.4198
ENSG00000106479	ZNF862	0.8089	0.8328	0.7585	0.8434	0.8171	0.8398	0.812	0.8546	0.8174	0.8244	0.8289	0.8511	0.8408	0.8506	0.8379	0.82	0.8492	0.855	0.8683	0.8675	0.8706	0.8648
ENSG00000105255	FSD1	0.2009	0.1992	0.1907	0.1949	0.1925	0.208	0.1969	0.1968	0.208	0.2075	0.2041	0.1962	0.1937	0.2005	0.2079	0.198	0.1938	0.2025	0.2067	0.1996	0.1979	0.1983
ENSG00000100916	BRMS1L	0.5212	0.4236	0.4616	0.5942	0.4509	0.7981	0.428	0.6971	0.8001	0.8035	0.5	0.6954	0.5794	0.6501	0.7144	0.5	0.6109	0.5425	0.5	0.5304	0.5163	0.5168
ENSG00000123569	H2BFWT	0.6651	0.5644	0.4355	0.5738	0.5685	0.5293	0.4005	0.4809	0.5811	0.5568	0.6607	0.4879	0.3799	0.4831	0.5933	0.677	0.6403	0.5733	0.5536	0.6199	0.622	0.6516
ENSG00000100652	SLC10A1	0.623	0.5567	0.5761	0.5917	0.5444	0.6594	0.5975	0.6031	0.621	0.628	0.6519	0.5922	0.6057	0.6216	0.6343	0.6771	0.6682	0.6431	0.7098	0.682	0.6782	0.6897
ENSG00000100353	EIF3D	0.146	0.146	0.146	0.146	0.146	0.146	0.146	0.146	0.146	0.146	0.146	0.146	0.146	0.146	0.146	0.146	0.146	0.146	0.146	0.146	0.146	0.146
ENSG00000104957	CCDC130	0.302	0.4831	0.4445	0.5	0.4585	0.3307	0.4777	0.5516	0.4501	0.4292	0.3286	0.5476	0.4901	0.495	0.4016	0.2933	0.306	0.3263	0.3014	0.2953	0.2988	0.284
ENSG00000108878	CACNG1	0.3846	0.3499	0.3281	0.5136	0.3356	0.7552	0.3508	0.6421	0.7582	0.7628	0.398	0.6362	0.5252	0.5873	0.6535	0.401	0.5408	0.4584	0.4123	0.4179	0.4311	0.4278
ENSG00000137802	MAPKBP1	0.8934	0.8958	0.8762	0.8943	0.8946	0.8607	0.8846	0.8918	0.8714	0.8637	0.8935	0.8921	0.883	0.8921	0.8885	0.8944	0.8931	0.8919	0.8864	0.8919	0.8935	0.8928
ENSG00000108821	COL1A1	0.839	0.7999	0.7223	0.8163	0.8029	0.7928	0.7463	0.7947	0.8042	0.7972	0.8416	0.7972	0.7583	0.8034	0.8222	0.8443	0.8432	0.8268	0.8318	0.843	0.839	0.8448
ENSG00000229809	ZNF688	0.7097	0.6456	0.6393	0.6596	0.7003	0.6009	0.5768	0.5833	0.6373	0.6227	0.7041	0.5842	0.5994	0.5639	0.6453	0.7136	0.6847	0.6337	0.615	0.6634	0.6804	0.6939
ENSG00000176919	C8G	0.1641	0.1796	0.1925	0.1736	0.1766	0.1662	0.1805	0.1794	0.1719	0.1706	0.1643	0.1766	0.177	0.1775	0.1687	0.1638	0.1684	0.1686	0.1686	0.1657	0.1684	0.165
ENSG00000107020	PLGRKT	0.3147	0.1841	0.2036	0.197	0.1983	0.2849	0.1898	0.2016	0.2406	0.2465	0.2999	0.2	0.2183	0.2073	0.2594	0.3543	0.3309	0.284	0.3031	0.337	0.3292	0.3482
ENSG00000104671	DCTN6	0.2718	0.2265	0.2206	0.2357	0.2309	0.2644	0.2232	0.2383	0.2432	0.2505	0.2602	0.2412	0.2415	0.236	0.2455	0.2605	0.2508	0.2468	0.2511	0.2823	0.2519	0.2644
ENSG00000106038	EVX1	0.4889	0.759	0.8382	0.6344	0.7205	0.5	0.8369	0.6281	0.5516	0.5258	0.4815	0.6081	0.7847	0.6708	0.5293	0.4863	0.5661	0.5925	0.5478	0.526	0.6024	0.5086
ENSG00000108582	CPD	0.8999	0.9023	0.903	0.9002	0.9018	0.8914	0.903	0.8971	0.8879	0.8856	0.9001	0.8972	0.902	0.8999	0.8976	0.8999	0.9	0.9006	0.901	0.901	0.9006	0.9003
ENSG00000105388	CEACAM5	0.7406	0.6643	0.5189	0.7182	0.6559	0.7842	0.5324	0.7356	0.7897	0.7891	0.7363	0.7338	0.6235	0.7174	0.7685	0.7396	0.7458	0.7086	0.6856	0.7128	0.7162	0.7322
ENSG00000177200	CHD9	0.8094	0.8065	0.7407	0.8513	0.7987	0.8804	0.7835	0.8745	0.8808	0.8826	0.8072	0.8739	0.8472	0.8687	0.8646	0.8053	0.8354	0.8431	0.8426	0.8287	0.826	0.8056
ENSG00000103310	ZP2	0.1378	0.1378	0.1378	0.1378	0.1378	0.1378	0.1378	0.1378	0.1378	0.1378	0.1378	0.1378	0.1378	0.1378	0.1378	0.1378	0.1378	0.1378	0.1378	0.1378	0.1378	0.1378
ENSG00000105514	RAB3D	0.8098	0.8577	0.8839	0.8302	0.8433	0.8341	0.8852	0.8379	0.8146	0.821	0.8118	0.8361	0.8719	0.8585	0.8171	0.8093	0.8331	0.8561	0.8625	0.8447	0.8409	0.812
ENSG00000007350	TKTL1	0.7324	0.6392	0.5	0.6419	0.6473	0.6103	0.4695	0.5576	0.6476	0.6294	0.7239	0.5668	0.448	0.561	0.6603	0.7371	0.7074	0.6662	0.6431	0.6983	0.6961	0.7207
ENSG00000101321	XKR7	0.5	0.3938	0.4297	0.4275	0.4147	0.5173	0.422	0.4461	0.4726	0.4772	0.4886	0.4369	0.4022	0.4492	0.4854	0.5114	0.5216	0.5074	0.5333	0.5285	0.5132	0.5179
ENSG00000101825	MXRA5	0.5921	0.4761	0.4732	0.4768	0.4871	0.4736	0.4692	0.4629	0.4841	0.4761	0.5339	0.4886	0.4837	0.4585	0.5	0.5413	0.5172	0.5622	0.5214	0.5545	0.5249	0.5382
ENSG00000103064	SLC7A6	0.8883	0.8938	0.8848	0.8966	0.8944	0.9009	0.8858	0.8997	0.9008	0.9009	0.8891	0.8996	0.8971	0.8982	0.8995	0.8877	0.8943	0.8962	0.8945	0.8935	0.8943	0.8921
ENSG00000106560	GIMAP2	0.3011	0.3221	0.2851	0.2951	0.3185	0.3649	0.2909	0.2832	0.3339	0.3502	0.3062	0.2954	0.2937	0.3026	0.3282	0.3349	0.3172	0.3373	0.3909	0.3351	0.3171	0.3384
ENSG00000106344	RBM28	0.2235	0.2511	0.2381	0.2374	0.227	0.2222	0.2599	0.2637	0.2372	0.2376	0.2257	0.2536	0.2882	0.242	0.2283	0.2249	0.2285	0.2247	0.2288	0.2219	0.2238	0.2248
ENSG00000108278	ZNHIT3	0.7066	0.7584	0.7936	0.7768	0.7351	0.8364	0.8023	0.817	0.8363	0.8372	0.7171	0.8143	0.8019	0.8072	0.8035	0.731	0.7452	0.7515	0.7374	0.7299	0.734	0.7307
ENSG00000101446	SPINT3	0.6512	0.548	0.4183	0.5574	0.5529	0.5163	0.383	0.4664	0.568	0.5436	0.6468	0.4732	0.3643	0.4692	0.579	0.66	0.6278	0.5612	0.5424	0.608	0.6106	0.6392
ENSG00000103269	RHBDL1	0.2453	0.232	0.2273	0.2404	0.2417	0.2587	0.2236	0.247	0.2518	0.2432	0.2491	0.2493	0.2187	0.2622	0.2548	0.2645	0.2762	0.2675	0.262	0.2697	0.2723	0.267
ENSG00000104866	PPP1R37	0.4264	0.3728	0.4068	0.3932	0.387	0.4634	0.4232	0.4548	0.4566	0.4549	0.4064	0.4421	0.4115	0.4245	0.4643	0.4236	0.4357	0.4482	0.44	0.4206	0.4342	0.4081
ENSG00000104055	TGM5	0.4352	0.3217	0.2974	0.3202	0.3361	0.3389	0.3118	0.3121	0.3383	0.3342	0.3985	0.3248	0.3261	0.3167	0.3383	0.3686	0.3673	0.3394	0.3326	0.3535	0.3553	0.3678
ENSG00000091651	ORC6	0.3942	0.2567	0.301	0.2712	0.2762	0.359	0.2666	0.2708	0.3186	0.3208	0.3722	0.2766	0.2961	0.2818	0.335	0.4459	0.4149	0.3566	0.3767	0.4223	0.4233	0.432
ENSG00000108176	DNAJC12	0.2523	0.2578	0.2403	0.2678	0.2497	0.269	0.2617	0.2785	0.2726	0.271	0.2564	0.281	0.2708	0.2747	0.2636	0.2542	0.2629	0.2587	0.2623	0.2748	0.2563	0.2579
ENSG00000088833	NSFL1C	0.6295	0.7555	0.8557	0.7001	0.7888	0.6005	0.8327	0.6597	0.6163	0.5969	0.6432	0.6507	0.8029	0.6833	0.6229	0.6657	0.6695	0.6659	0.6371	0.6664	0.7091	0.667
ENSG00000108296	CWC25	0.4856	0.4289	0.4844	0.4626	0.4493	0.5499	0.4701	0.5	0.5386	0.5462	0.4659	0.4904	0.4633	0.4752	0.5363	0.4924	0.5	0.5059	0.5	0.4778	0.5	0.4705
ENSG00000105738	SIPA1L3	0.8288	0.8062	0.7046	0.8058	0.7992	0.7811	0.7273	0.7767	0.7922	0.786	0.8292	0.7813	0.7174	0.7756	0.8042	0.8346	0.8252	0.8111	0.8194	0.824	0.8212	0.8297
ENSG00000106304	SPAM1	0.2195	0.2598	0.3307	0.2622	0.2317	0.2306	0.3212	0.2584	0.2281	0.2371	0.2202	0.2543	0.3575	0.2489	0.2224	0.2248	0.2306	0.2231	0.2287	0.2599	0.2276	0.2243
ENSG00000104901	DKKL1	0.1537	0.1596	0.1652	0.1564	0.1565	0.1531	0.1621	0.155	0.1543	0.1534	0.1529	0.1546	0.158	0.1545	0.1539	0.154	0.1528	0.1535	0.1533	0.1551	0.1531	0.154
ENSG00000179943	FIZ1	0.6125	0.4916	0.4711	0.5123	0.4756	0.637	0.5	0.5099	0.5625	0.582	0.6364	0.5	0.4631	0.5	0.6022	0.6765	0.6372	0.6124	0.6335	0.6627	0.6683	0.6776
ENSG00000106772	PRUNE2	0.7858	0.6014	0.5728	0.599	0.6157	0.6592	0.5684	0.5965	0.6556	0.6467	0.7558	0.6172	0.5456	0.6017	0.6766	0.7226	0.6978	0.7114	0.6667	0.6854	0.7025	0.7079
ENSG00000108255	CRYBA1	0.2883	0.3161	0.2833	0.2792	0.3046	0.3272	0.2637	0.2691	0.2995	0.3097	0.3121	0.2842	0.2623	0.2792	0.3099	0.2651	0.2431	0.2675	0.2778	0.248	0.2468	0.284
ENSG00000101255	TRIB3	0.5	0.3485	0.3076	0.3536	0.3678	0.4413	0.3411	0.3562	0.4275	0.4256	0.4695	0.3751	0.3352	0.3686	0.4447	0.445	0.4442	0.4516	0.4346	0.4203	0.4403	0.4339
ENSG00000106397	PLOD3	0.2618	0.2368	0.2383	0.2655	0.2585	0.2421	0.2333	0.2632	0.2456	0.2362	0.2611	0.2411	0.2453	0.2474	0.2613	0.2545	0.2226	0.2323	0.2204	0.2166	0.2195	0.2313
ENSG00000102970	CCL17	0.2387	0.2125	0.2122	0.2229	0.2217	0.2089	0.2081	0.2123	0.2111	0.2057	0.2359	0.2063	0.1997	0.2075	0.2362	0.2266	0.1812	0.1935	0.1904	0.1836	0.183	0.2019
ENSG00000100884	CPNE6	0.3325	0.3808	0.3552	0.3525	0.3815	0.3301	0.3212	0.3275	0.3391	0.3601	0.3303	0.3408	0.3039	0.3354	0.3331	0.347	0.3194	0.3319	0.3866	0.3396	0.3199	0.354
ENSG00000103507	BCKDK	0.493	0.3974	0.418	0.4164	0.4065	0.564	0.4327	0.4515	0.512	0.5265	0.5093	0.4408	0.4214	0.4482	0.522	0.5607	0.5419	0.5324	0.537	0.5528	0.5787	0.5693
ENSG00000106069	CHN2	0.5802	0.4612	0.5094	0.4658	0.482	0.5346	0.5	0.4896	0.5	0.4933	0.535	0.4888	0.5	0.4829	0.5278	0.5889	0.5789	0.5854	0.5728	0.5926	0.5869	0.5805
ENSG00000101843	PSMD10	0.4157	0.2988	0.2512	0.2906	0.3075	0.3354	0.2726	0.2756	0.3296	0.3259	0.3879	0.2912	0.2778	0.2899	0.3304	0.3667	0.3544	0.3309	0.3269	0.3381	0.3488	0.3626
ENSG00000104371	DKK4	0.1917	0.1462	0.146	0.1454	0.1607	0.1569	0.1464	0.1455	0.1464	0.147	0.1586	0.1455	0.1469	0.1454	0.1474	0.1521	0.1705	0.1564	0.1461	0.152	0.1493	0.1567
ENSG00000100504	PYGL	0.2641	0.3461	0.5553	0.3531	0.46	0.224	0.4144	0.2817	0.2443	0.2407	0.2651	0.2912	0.4129	0.2643	0.2428	0.2507	0.2377	0.2375	0.2315	0.2418	0.2814	0.2406
ENSG00000104808	DHDH	0.2322	0.2159	0.2397	0.2173	0.2336	0.2304	0.2158	0.2178	0.2309	0.2209	0.2208	0.2223	0.2193	0.2223	0.2226	0.2328	0.2528	0.24	0.2356	0.235	0.2464	0.2409
ENSG00000100949	RABGGTA	0.4734	0.403	0.3529	0.3823	0.3761	0.4804	0.3908	0.3855	0.4328	0.4572	0.4824	0.3681	0.3578	0.3931	0.4407	0.5079	0.4735	0.447	0.4628	0.4857	0.5	0.5203
ENSG00000100558	PLEK2	0.7049	0.703	0.7172	0.6607	0.6937	0.5745	0.7077	0.5874	0.6286	0.6055	0.7014	0.5835	0.6299	0.6131	0.6385	0.7122	0.6903	0.6406	0.6136	0.6639	0.6703	0.6923
ENSG00000103260	METRN	0.6133	0.7286	0.8137	0.6471	0.6968	0.6136	0.8095	0.6433	0.635	0.6251	0.607	0.6464	0.7405	0.6865	0.611	0.6011	0.6392	0.6616	0.6274	0.6391	0.6477	0.6054
ENSG00000087245	MMP2	0.7822	0.7103	0.6228	0.7218	0.7211	0.7232	0.615	0.6673	0.7318	0.7255	0.7788	0.6767	0.5766	0.6719	0.7421	0.7881	0.7736	0.7485	0.7382	0.7664	0.7685	0.7764
ENSG00000105321	CCDC9	0.2931	0.2618	0.2674	0.2376	0.2773	0.2584	0.2277	0.2165	0.2314	0.2312	0.2603	0.2227	0.211	0.2253	0.2574	0.2949	0.2695	0.3049	0.2886	0.3035	0.2787	0.2945
ENSG00000105664	COMP	0.1531	0.1561	0.1886	0.1562	0.1566	0.1531	0.1621	0.1554	0.1531	0.1532	0.1534	0.1537	0.1623	0.1546	0.1532	0.1531	0.154	0.1535	0.1532	0.1531	0.1532	0.1532
ENSG00000108786	HSD17B1	0.3158	0.4745	0.4491	0.485	0.4625	0.335	0.4401	0.5077	0.4352	0.4132	0.3378	0.5155	0.4476	0.4817	0.4015	0.3175	0.3391	0.3485	0.3134	0.3165	0.326	0.3097
ENSG00000103121	CMC2	0.2423	0.2387	0.2333	0.2473	0.231	0.2525	0.2402	0.2572	0.2519	0.2574	0.2461	0.2533	0.2571	0.2591	0.2472	0.2565	0.26	0.2444	0.2477	0.2446	0.252	0.2505
ENSG00000104064	GABPB1	0.6402	0.7169	0.7564	0.6403	0.687	0.5982	0.7651	0.6559	0.6088	0.6079	0.6096	0.6576	0.7061	0.6684	0.6043	0.6181	0.6027	0.6412	0.6111	0.6179	0.6113	0.6029
ENSG00000105723	GSK3A	0.3854	0.4054	0.4123	0.3656	0.3983	0.3958	0.3864	0.342	0.3455	0.3572	0.4321	0.3405	0.3351	0.3569	0.3943	0.4891	0.4635	0.4155	0.4628	0.475	0.4907	0.506
ENSG00000101916	TLR8	0.563	0.7202	0.7697	0.7361	0.7725	0.5516	0.7132	0.7303	0.6174	0.6075	0.5922	0.7345	0.7685	0.7011	0.6022	0.5496	0.5481	0.5825	0.571	0.5523	0.5868	0.5411
ENSG00000102081	FMR1	0.708	0.6339	0.5304	0.6994	0.5966	0.8398	0.5662	0.7877	0.8385	0.8411	0.6919	0.7868	0.6883	0.766	0.7951	0.6567	0.705	0.7044	0.6688	0.6662	0.6576	0.6686
ENSG00000066336	SPI1	0.3104	0.3502	0.3182	0.3578	0.3516	0.3663	0.3188	0.4238	0.3774	0.3664	0.3324	0.3988	0.3695	0.3756	0.3584	0.2891	0.277	0.2938	0.2956	0.2716	0.2695	0.3109
ENSG00000103023	PRSS54	0.2981	0.2547	0.218	0.2613	0.2524	0.3516	0.2736	0.2851	0.3304	0.3384	0.2876	0.2768	0.261	0.2684	0.3373	0.3071	0.3061	0.316	0.33	0.3006	0.3064	0.2971
ENSG00000108239	TBC1D12	0.7503	0.715	0.7726	0.749	0.7748	0.7489	0.7534	0.7516	0.7345	0.7403	0.7498	0.7549	0.7931	0.7576	0.7349	0.7494	0.7477	0.7547	0.7771	0.7574	0.7512	0.7534
ENSG00000103888	KIAA1199	0.7336	0.7093	0.7743	0.7332	0.7569	0.722	0.7465	0.7316	0.7158	0.7154	0.7177	0.7203	0.7704	0.7251	0.7066	0.7133	0.7062	0.7291	0.7388	0.7279	0.7234	0.7127
ENSG00000105401	CDC37	0.3137	0.2718	0.2695	0.2807	0.2885	0.2739	0.2706	0.2691	0.2714	0.2752	0.2976	0.2646	0.26	0.2678	0.2949	0.2903	0.2467	0.2602	0.2565	0.2548	0.2467	0.2646
ENSG00000104964	AES	0.2665	0.2713	0.3351	0.2685	0.2695	0.2684	0.2922	0.2637	0.2596	0.2714	0.2839	0.2641	0.2719	0.2712	0.2737	0.2795	0.2646	0.266	0.2649	0.2627	0.2727	0.2785
ENSG00000108587	GOSR1	0.8811	0.8785	0.8437	0.8822	0.8836	0.8615	0.8496	0.8759	0.8582	0.8594	0.8827	0.878	0.8701	0.8737	0.8764	0.882	0.8771	0.8811	0.8818	0.8803	0.8817	0.8807
ENSG00000100632	ERH	0.2782	0.3056	0.2271	0.2559	0.2757	0.3184	0.2453	0.2535	0.283	0.2988	0.3008	0.2672	0.2389	0.2629	0.2966	0.2572	0.236	0.2608	0.2728	0.2436	0.2381	0.2787
ENSG00000011422	PLAUR	0.4183	0.3382	0.3278	0.3442	0.3402	0.4575	0.3529	0.3458	0.392	0.4072	0.4439	0.3344	0.3392	0.3416	0.4329	0.5	0.4674	0.4239	0.4433	0.4822	0.5	0.5056
ENSG00000075413	MARK3	0.4876	0.3951	0.3458	0.3789	0.4057	0.4299	0.3564	0.3862	0.4188	0.4207	0.4664	0.4015	0.3424	0.3922	0.4418	0.4525	0.4451	0.4571	0.4789	0.4354	0.4451	0.4546
ENSG00000106025	TSPAN12	0.4939	0.6385	0.7411	0.5503	0.6083	0.5	0.7382	0.5408	0.5167	0.5263	0.4812	0.5407	0.6663	0.5683	0.5094	0.4676	0.506	0.5478	0.5163	0.5137	0.5	0.4878
ENSG00000100596	SPTLC2	0.9025	0.9042	0.9044	0.9038	0.904	0.9023	0.9044	0.9035	0.9022	0.9016	0.9025	0.9035	0.9043	0.9039	0.9036	0.9022	0.9031	0.9036	0.9035	0.903	0.9031	0.9025
ENSG00000104976	SNAPC2	0.2402	0.2732	0.2767	0.253	0.2664	0.2577	0.2785	0.2468	0.2544	0.2563	0.2463	0.2578	0.2593	0.2504	0.2581	0.2451	0.2639	0.2563	0.2594	0.2811	0.2641	0.2429
ENSG00000012232	EXTL3	0.8579	0.8388	0.7175	0.8533	0.8298	0.8761	0.7525	0.8593	0.8761	0.8768	0.8565	0.8588	0.8036	0.8542	0.8707	0.8571	0.8581	0.8602	0.8618	0.8522	0.8521	0.8565
ENSG00000109471	IL2	0.2052	0.2154	0.2111	0.2407	0.2302	0.2257	0.2037	0.2584	0.2318	0.2233	0.2146	0.2293	0.2332	0.2375	0.2255	0.2057	0.2139	0.218	0.2101	0.2088	0.2096	0.2108
ENSG00000108798	ABI3	0.5	0.5476	0.5071	0.5554	0.5157	0.5118	0.5439	0.5763	0.5345	0.5355	0.5193	0.574	0.5533	0.5499	0.5165	0.5217	0.5	0.5	0.488	0.5059	0.5168	0.5297
ENSG00000100908	EMC9	0.2761	0.2837	0.3115	0.2919	0.2859	0.2501	0.2978	0.3144	0.2733	0.2627	0.2742	0.2949	0.3275	0.2831	0.2765	0.2661	0.2363	0.2447	0.2376	0.2209	0.2318	0.2414
ENSG00000100345	MYH9	0.6458	0.5628	0.708	0.6081	0.6548	0.6224	0.6356	0.5811	0.622	0.6332	0.6333	0.5846	0.6489	0.5558	0.603	0.616	0.6048	0.5995	0.6092	0.6042	0.619	0.6058
ENSG00000106459	NRF1	0.4843	0.4581	0.5375	0.4928	0.4565	0.5625	0.5239	0.5327	0.555	0.5727	0.4637	0.5268	0.5589	0.5092	0.5141	0.4882	0.4875	0.5	0.5	0.5198	0.5144	0.4936
ENSG00000102978	POLR2C	0.3658	0.4685	0.6555	0.4744	0.584	0.3431	0.55	0.4213	0.3684	0.3614	0.3644	0.4267	0.5404	0.3905	0.3491	0.3531	0.3528	0.3328	0.3232	0.3461	0.401	0.3408
ENSG00000129988	LBP	0.1718	0.173	0.1726	0.172	0.1721	0.1713	0.1725	0.1726	0.172	0.173	0.1721	0.173	0.1713	0.1723	0.1729	0.174	0.1729	0.1729	0.1748	0.1745	0.1715	0.1734
ENSG00000100380	ST13	0.5164	0.5441	0.4681	0.5289	0.5241	0.5253	0.5	0.5196	0.528	0.527	0.5276	0.5304	0.4449	0.5093	0.5412	0.4824	0.4661	0.4857	0.5323	0.4722	0.4479	0.5
ENSG00000065057	NTHL1	0.3583	0.3023	0.2764	0.3283	0.2857	0.4103	0.3106	0.3136	0.3541	0.3663	0.3717	0.3004	0.302	0.3166	0.356	0.3954	0.3862	0.3561	0.4128	0.3999	0.3725	0.3958
ENSG00000105697	HAMP	0.1687	0.1681	0.1615	0.169	0.1654	0.1808	0.1651	0.1703	0.1825	0.178	0.1668	0.1731	0.1726	0.1728	0.1783	0.1651	0.1641	0.1711	0.1701	0.1665	0.1662	0.1651
ENSG00000007952	NOX1	0.5	0.3367	0.3892	0.3445	0.3425	0.3961	0.3787	0.3549	0.374	0.3611	0.4724	0.3583	0.4093	0.3527	0.3948	0.4886	0.4611	0.419	0.418	0.4581	0.4592	0.4784
ENSG00000103056	SMPD3	0.7542	0.7556	0.8443	0.7697	0.8238	0.7585	0.7846	0.7464	0.7267	0.7301	0.7648	0.7421	0.8179	0.7236	0.7366	0.7799	0.7546	0.7572	0.7771	0.7726	0.7978	0.78
ENSG00000106366	SERPINE1	0.8361	0.8252	0.7816	0.8307	0.8374	0.7889	0.7694	0.8128	0.7962	0.7944	0.8365	0.8156	0.8051	0.8049	0.8147	0.8323	0.8185	0.8111	0.7972	0.8192	0.824	0.8276
ENSG00000103495	MAZ	0.4645	0.3957	0.4396	0.386	0.4045	0.4262	0.4334	0.4294	0.4155	0.4036	0.4452	0.426	0.4423	0.4159	0.414	0.5	0.5	0.4556	0.4613	0.5	0.5	0.5
ENSG00000105732	ZNF574	0.1816	0.1857	0.1827	0.1841	0.1857	0.18	0.1821	0.1855	0.1845	0.1831	0.1786	0.1995	0.1846	0.1849	0.1818	0.1793	0.1794	0.1792	0.1788	0.2156	0.1807	0.1778
ENSG00000106484	MEST	0.6274	0.5521	0.5788	0.5992	0.5497	0.6007	0.6028	0.6379	0.6115	0.6014	0.6245	0.6222	0.6368	0.6312	0.6217	0.6344	0.6437	0.6348	0.656	0.6524	0.644	0.6526
ENSG00000101400	SNTA1	0.2524	0.2901	0.2943	0.2651	0.2797	0.2711	0.3054	0.2586	0.2682	0.2712	0.2508	0.2649	0.2756	0.27	0.2597	0.2532	0.2689	0.275	0.2645	0.2763	0.3049	0.2831
ENSG00000105722	ERF	0.4185	0.5784	0.5301	0.5904	0.571	0.4174	0.5389	0.6142	0.5307	0.5159	0.4549	0.6138	0.5365	0.5706	0.508	0.4237	0.4173	0.4518	0.4533	0.4117	0.411	0.4166
ENSG00000101890	GUCY2F	0.1536	0.1541	0.1523	0.1546	0.1528	0.1543	0.1531	0.1556	0.155	0.1539	0.1529	0.1554	0.152	0.1549	0.156	0.1548	0.1527	0.1548	0.1559	0.1534	0.1525	0.1547
ENSG00000107105	ELAVL2	0.7836	0.7419	0.6554	0.7506	0.7324	0.795	0.6997	0.7635	0.7593	0.7769	0.7789	0.7712	0.7179	0.7623	0.7611	0.7832	0.7777	0.8146	0.8201	0.815	0.8103	0.7948
ENSG00000109534	GAR1	0.1942	0.1998	0.2332	0.2039	0.2135	0.1982	0.2033	0.1913	0.1939	0.1974	0.196	0.1895	0.2009	0.1893	0.1875	0.1911	0.191	0.1899	0.1863	0.1837	0.1878	0.1895
ENSG00000108684	ASIC2	0.7343	0.6564	0.5728	0.6689	0.6568	0.6113	0.5523	0.6048	0.6598	0.6411	0.7303	0.6046	0.5528	0.5957	0.6682	0.742	0.7138	0.6534	0.6344	0.697	0.6979	0.7231
ENSG00000108840	HDAC5	0.6601	0.6016	0.6299	0.6208	0.5654	0.6522	0.6597	0.6423	0.6591	0.655	0.6441	0.636	0.6416	0.6436	0.633	0.6172	0.6343	0.6527	0.6344	0.6288	0.6324	0.6204
ENSG00000100412	ACO2	0.2965	0.3479	0.3361	0.3313	0.3465	0.2844	0.3469	0.3492	0.2947	0.2952	0.2827	0.3458	0.3349	0.3279	0.2898	0.295	0.2871	0.2905	0.3427	0.2921	0.2797	0.3094
ENSG00000102057	KCND1	0.8344	0.8008	0.725	0.8112	0.819	0.761	0.7013	0.7635	0.7823	0.7749	0.8327	0.7661	0.7325	0.7565	0.8086	0.8375	0.8258	0.802	0.7906	0.8182	0.8216	0.829
ENSG00000104859	CLASRP	0.2513	0.2633	0.2854	0.2629	0.2604	0.2485	0.2875	0.2929	0.2593	0.2613	0.2437	0.2838	0.3152	0.2694	0.2472	0.2303	0.2306	0.2405	0.2344	0.2274	0.225	0.2346
ENSG00000005100	DHX33	0.7415	0.7908	0.8291	0.7304	0.7702	0.7345	0.8304	0.7469	0.7278	0.7269	0.7217	0.7579	0.7926	0.7675	0.7237	0.7308	0.7211	0.7748	0.7566	0.7627	0.7387	0.7263
ENSG00000108602	ALDH3A1	0.3627	0.3406	0.3244	0.3054	0.3104	0.3661	0.3354	0.3092	0.3541	0.3756	0.3382	0.3039	0.2958	0.3298	0.3236	0.3358	0.3117	0.3249	0.3345	0.3231	0.3205	0.337
ENSG00000095303	PTGS1	0.7967	0.838	0.8568	0.8548	0.864	0.8135	0.8354	0.8551	0.8118	0.8175	0.7953	0.8553	0.8618	0.8443	0.7947	0.7839	0.7733	0.8132	0.8094	0.7754	0.7929	0.7707
ENSG00000185019	UBOX5	0.7917	0.8415	0.878	0.8378	0.8579	0.8182	0.8696	0.8364	0.7987	0.8084	0.7972	0.8282	0.8737	0.8403	0.8033	0.8007	0.8167	0.8347	0.8454	0.8365	0.8439	0.8159
ENSG00000183747	ACSM2A	0.3549	0.3306	0.3222	0.3313	0.339	0.3339	0.3206	0.3334	0.3283	0.3165	0.3417	0.3394	0.2999	0.3471	0.3458	0.3525	0.3439	0.3369	0.3345	0.3712	0.3431	0.3457
ENSG00000103194	USP10	0.7769	0.7522	0.7865	0.776	0.7914	0.7953	0.7766	0.7822	0.7716	0.7864	0.7765	0.7791	0.818	0.7859	0.7554	0.7801	0.7753	0.7946	0.8206	0.785	0.788	0.7822
ENSG00000108604	SMARCD2	0.7673	0.7531	0.7588	0.7246	0.7453	0.6827	0.7538	0.6652	0.6994	0.6825	0.7673	0.6677	0.6856	0.6954	0.7196	0.774	0.7646	0.7402	0.7196	0.7613	0.7653	0.7704
ENSG00000100462	PRMT5	0.7101	0.7369	0.8213	0.76	0.8036	0.7051	0.7629	0.7473	0.7019	0.7113	0.7322	0.7415	0.8119	0.7391	0.7058	0.7366	0.724	0.7253	0.7698	0.73	0.7398	0.7395
ENSG00000101138	CSTF1	0.3027	0.2892	0.315	0.3	0.3069	0.3074	0.2833	0.2817	0.3053	0.3241	0.295	0.2984	0.2906	0.2794	0.2923	0.2834	0.2877	0.2833	0.284	0.3266	0.2819	0.2824
ENSG00000105376	ICAM5	0.187	0.2039	0.1894	0.1837	0.1986	0.1876	0.2039	0.1808	0.1806	0.1835	0.1923	0.1831	0.1869	0.1838	0.1801	0.1929	0.2074	0.1978	0.2008	0.1947	0.2096	0.1905
ENSG00000101405	OXT	0.1593	0.1525	0.1534	0.1553	0.155	0.1581	0.1534	0.1579	0.1603	0.1569	0.1579	0.1595	0.1527	0.1556	0.1637	0.1568	0.1543	0.157	0.155	0.1545	0.1548	0.1558
ENSG00000102195	GPR50	0.1383	0.1383	0.1383	0.1383	0.1383	0.1383	0.1383	0.1383	0.1383	0.1383	0.1383	0.1383	0.1383	0.1383	0.1383	0.1383	0.1383	0.1383	0.1383	0.1383	0.1383	0.1383
ENSG00000106692	FKTN	0.9004	0.9017	0.8974	0.9027	0.9022	0.8939	0.8998	0.9028	0.8908	0.8882	0.9012	0.9027	0.9035	0.9035	0.9004	0.8931	0.9019	0.9035	0.9042	0.9035	0.9029	0.9018
ENSG00000105143	SLC1A6	0.2456	0.2686	0.2548	0.2527	0.2487	0.2439	0.2773	0.2621	0.246	0.2599	0.2485	0.2549	0.2821	0.2586	0.2549	0.2384	0.2414	0.249	0.2543	0.251	0.2447	0.2491
ENSG00000091136	LAMB1	0.1639	0.1542	0.1536	0.1532	0.1537	0.1547	0.1524	0.1531	0.1543	0.1539	0.1687	0.1536	0.1521	0.1534	0.154	0.169	0.1651	0.1578	0.1614	0.1627	0.1635	0.1672
ENSG00000100883	SRP54	0.2071	0.2181	0.2534	0.222	0.2326	0.1888	0.2218	0.2013	0.1948	0.1892	0.2091	0.2032	0.2154	0.2026	0.1944	0.2035	0.1975	0.1993	0.1955	0.1933	0.1929	0.2011
ENSG00000108256	NUFIP2	0.8674	0.9018	0.906	0.894	0.8998	0.899	0.9057	0.8973	0.8969	0.8986	0.8705	0.8971	0.9045	0.9	0.8925	0.8363	0.8781	0.8933	0.8923	0.8789	0.8825	0.8719
ENSG00000103089	FA2H	0.5955	0.7299	0.7725	0.6568	0.708	0.5468	0.7731	0.6597	0.5962	0.5834	0.5817	0.6683	0.7147	0.6767	0.5909	0.6077	0.6002	0.6381	0.6146	0.6102	0.6189	0.6031
ENSG00000101846	STS	0.8856	0.8966	0.8999	0.8899	0.8964	0.8562	0.8996	0.8822	0.8566	0.8559	0.8856	0.8824	0.8964	0.8894	0.8781	0.8841	0.886	0.8896	0.8904	0.8872	0.8879	0.8849
ENSG00000079459	FDFT1	0.8006	0.7434	0.6423	0.7491	0.742	0.7309	0.6443	0.7045	0.7492	0.7442	0.7952	0.7022	0.6075	0.7011	0.7561	0.7987	0.7781	0.7501	0.7393	0.7666	0.7668	0.7859
ENSG00000102316	MAGED2	0.1903	0.2089	0.188	0.1937	0.1951	0.2011	0.1948	0.1942	0.1981	0.1987	0.1959	0.1967	0.1916	0.1953	0.197	0.1994	0.1962	0.2022	0.2121	0.2012	0.2026	0.2011
ENSG00000100341	PNPLA5	0.4036	0.5193	0.6834	0.5228	0.6183	0.373	0.5793	0.5	0.4295	0.4011	0.4214	0.5	0.5775	0.4755	0.4144	0.4326	0.4483	0.4514	0.4568	0.4364	0.4818	0.4386
ENSG00000242173	ARHGDIG	0.4365	0.3993	0.4467	0.4409	0.3944	0.4677	0.4545	0.4596	0.4736	0.4669	0.4794	0.4544	0.4625	0.4715	0.4846	0.4853	0.5181	0.4715	0.5209	0.518	0.5	0.5181
ENSG00000104408	EIF3E	0.2783	0.266	0.2632	0.2961	0.2632	0.285	0.2876	0.2803	0.2747	0.2702	0.2798	0.3019	0.2894	0.2574	0.2813	0.268	0.265	0.2567	0.2615	0.3818	0.254	0.2677
ENSG00000100678	SLC8A3	0.7551	0.7683	0.8174	0.7855	0.7411	0.8644	0.8225	0.8324	0.8605	0.8628	0.7492	0.8278	0.8249	0.8239	0.8345	0.7469	0.7638	0.7885	0.783	0.7464	0.7436	0.7383
ENSG00000107317	PTGDS	0.3558	0.3169	0.3046	0.3056	0.317	0.3671	0.3172	0.2826	0.3148	0.3259	0.3964	0.2812	0.2873	0.2981	0.3545	0.4496	0.4247	0.364	0.3736	0.4301	0.4517	0.4605
ENSG00000109323	MANBA	0.2591	0.2415	0.2514	0.2447	0.2481	0.2222	0.2371	0.2293	0.2235	0.2155	0.2554	0.2329	0.227	0.2255	0.2521	0.2469	0.2123	0.2156	0.2157	0.2534	0.2169	0.2225
ENSG00000108654	DDX5	0.6713	0.5169	0.4828	0.5123	0.526	0.6113	0.4733	0.5424	0.5966	0.5964	0.6474	0.5614	0.483	0.5474	0.6086	0.6408	0.6228	0.6255	0.6119	0.6272	0.6317	0.6372
ENSG00000104164	BLOC1S6	0.7931	0.7353	0.7127	0.7803	0.726	0.8158	0.7477	0.7939	0.7869	0.8016	0.7934	0.7896	0.7715	0.799	0.7901	0.7909	0.7842	0.8136	0.8351	0.8137	0.7956	0.7907
ENSG00000101441	CST4	0.2175	0.2843	0.3702	0.2909	0.2731	0.2162	0.3534	0.3106	0.2472	0.2443	0.231	0.292	0.3789	0.2775	0.23	0.2308	0.2207	0.2242	0.2223	0.2157	0.222	0.2257
ENSG00000070731	ST6GALNAC2	0.7412	0.6919	0.6472	0.6937	0.7201	0.6693	0.6115	0.6258	0.6853	0.6858	0.7337	0.6253	0.6161	0.6312	0.6892	0.7342	0.7115	0.6932	0.6818	0.699	0.7106	0.7215
ENSG00000100307	CBX7	0.7009	0.7305	0.7286	0.7707	0.7324	0.7353	0.7508	0.8072	0.7439	0.7318	0.7208	0.7985	0.7792	0.7922	0.7335	0.7364	0.7402	0.7578	0.7184	0.7397	0.7654	0.7423
ENSG00000108599	AKAP10	0.7233	0.7737	0.8042	0.7395	0.753	0.706	0.815	0.7606	0.7043	0.7131	0.7233	0.762	0.7939	0.7574	0.701	0.727	0.7088	0.7202	0.7025	0.7158	0.7227	0.7165
ENSG00000102078	SLC25A14	0.4791	0.6065	0.7162	0.5096	0.5715	0.4882	0.7144	0.4835	0.4566	0.4647	0.4881	0.4782	0.602	0.5168	0.4737	0.5147	0.5206	0.5205	0.5553	0.5323	0.5094	0.5193
ENSG00000105643	ARRDC2	0.6319	0.7416	0.808	0.7077	0.7579	0.6701	0.7952	0.7072	0.6485	0.6564	0.6512	0.7036	0.7786	0.7046	0.6452	0.6591	0.6429	0.6567	0.6615	0.6545	0.6716	0.6535
ENSG00000106305	AIMP2	0.3471	0.4228	0.3635	0.3714	0.3995	0.3838	0.3511	0.3558	0.3763	0.3743	0.3744	0.3771	0.3242	0.3735	0.3872	0.3522	0.3259	0.3641	0.4053	0.3531	0.3562	0.3869
ENSG00000120875	DUSP4	0.895	0.8922	0.8839	0.892	0.8936	0.8652	0.8804	0.881	0.8739	0.8632	0.8949	0.8815	0.884	0.8844	0.89	0.8955	0.8943	0.8911	0.8904	0.8937	0.8937	0.8948
ENSG00000108406	DHX40	0.4859	0.5916	0.727	0.4878	0.5615	0.4022	0.7174	0.4728	0.4302	0.4295	0.4659	0.4702	0.6128	0.5	0.4168	0.4268	0.4626	0.459	0.4212	0.424	0.4443	0.4277
ENSG00000087085	ACHE	0.6521	0.6153	0.615	0.637	0.5939	0.6655	0.6421	0.6668	0.6537	0.6582	0.6637	0.6568	0.6551	0.672	0.6556	0.6629	0.6662	0.6587	0.717	0.6773	0.6596	0.6785
ENSG00000204385	SLC44A4	0.2748	0.3385	0.3371	0.312	0.3406	0.2706	0.2948	0.2808	0.2651	0.2686	0.2854	0.2917	0.2679	0.2899	0.2838	0.3047	0.2793	0.2842	0.334	0.2902	0.2752	0.3109
ENSG00000111834	RSPH4A	0.3775	0.4168	0.6209	0.4387	0.5389	0.3564	0.5	0.3814	0.3624	0.3597	0.368	0.3805	0.4894	0.3535	0.3781	0.3729	0.3363	0.3359	0.3373	0.3352	0.3852	0.3402
ENSG00000123572	NRK	0.8038	0.86	0.8785	0.8438	0.8478	0.8379	0.8807	0.8488	0.8201	0.8274	0.8168	0.8468	0.874	0.8633	0.8335	0.8061	0.8439	0.8584	0.871	0.8563	0.8478	0.8374
ENSG00000001084	GCLC	0.713	0.5672	0.5062	0.5448	0.5556	0.6365	0.5	0.5374	0.6067	0.6092	0.6825	0.5481	0.484	0.5512	0.6274	0.7035	0.6621	0.6979	0.6961	0.6883	0.6821	0.6902
ENSG00000115042	FAHD2A	0.8994	0.8975	0.8894	0.8987	0.8981	0.8967	0.8892	0.8971	0.8978	0.8968	0.8994	0.8971	0.8943	0.8973	0.8995	0.8998	0.8996	0.8983	0.8977	0.899	0.8993	0.8995
ENSG00000214367	HAUS3	0.6986	0.7665	0.7813	0.7445	0.7939	0.6894	0.7449	0.7218	0.7081	0.7093	0.7175	0.7336	0.7467	0.7133	0.7095	0.6769	0.6477	0.6913	0.7198	0.6626	0.6673	0.6849
ENSG00000134365	CFHR4	0.2444	0.2291	0.2329	0.2489	0.2285	0.2426	0.2404	0.2306	0.2347	0.2301	0.2372	0.2251	0.2232	0.223	0.2345	0.2235	0.237	0.2222	0.2261	0.2219	0.2176	0.2296
ENSG00000112640	PPP2R5D	0.6857	0.6019	0.6221	0.6101	0.5991	0.6589	0.618	0.6258	0.651	0.6495	0.6565	0.632	0.5912	0.6159	0.6659	0.6875	0.6582	0.6658	0.6764	0.6828	0.6708	0.6656
ENSG00000088986	DYNLL1	0.5	0.6251	0.7317	0.5137	0.589	0.5191	0.7286	0.5076	0.4804	0.4804	0.5374	0.5	0.6186	0.5421	0.5174	0.5487	0.5473	0.5375	0.528	0.5479	0.5663	0.5698
ENSG00000122787	AKR1D1	0.4319	0.4468	0.4748	0.4333	0.4306	0.4449	0.4586	0.4399	0.4375	0.4333	0.4473	0.4506	0.4718	0.4338	0.4565	0.4066	0.3632	0.3727	0.3894	0.3913	0.355	0.4096
ENSG00000119596	YLPM1	0.5794	0.4228	0.3917	0.4078	0.4296	0.5285	0.3881	0.4074	0.4885	0.5	0.5479	0.4315	0.3994	0.4248	0.5058	0.5731	0.5364	0.5265	0.5524	0.5467	0.5481	0.5554
ENSG00000111215	PRR4	0.1424	0.1424	0.1424	0.1424	0.1424	0.1424	0.1424	0.1424	0.1424	0.1424	0.1424	0.1424	0.1424	0.1424	0.1424	0.1424	0.1424	0.1424	0.1424	0.1424	0.1424	0.1424
ENSG00000112964	GHR	0.8152	0.8145	0.8202	0.8027	0.8084	0.7649	0.8216	0.7771	0.7801	0.7724	0.8209	0.7754	0.7974	0.7965	0.7956	0.8252	0.8254	0.8032	0.8084	0.8213	0.818	0.8262
ENSG00000072756	TRNT1	0.4534	0.4428	0.3649	0.3951	0.4201	0.4666	0.3767	0.374	0.3987	0.4181	0.4884	0.3937	0.3428	0.3863	0.4582	0.5068	0.4664	0.4412	0.4889	0.5	0.4928	0.5279
ENSG00000126803	HSPA2	0.2256	0.2383	0.2669	0.2515	0.2479	0.2275	0.24	0.2495	0.2345	0.2405	0.2336	0.2444	0.2553	0.2482	0.2306	0.237	0.2273	0.2246	0.225	0.2235	0.2283	0.2335
ENSG00000188428	BLOC1S5	0.8389	0.8612	0.8663	0.8488	0.8567	0.8064	0.8669	0.8414	0.8062	0.8055	0.843	0.8391	0.8599	0.8499	0.8294	0.8448	0.8452	0.8436	0.8458	0.8466	0.8459	0.845
ENSG00000115129	TP53I3	0.1977	0.1742	0.1668	0.1754	0.1844	0.1808	0.1752	0.1703	0.18	0.1823	0.1776	0.1714	0.1724	0.1739	0.178	0.1699	0.1706	0.1774	0.1737	0.1703	0.1697	0.1709
ENSG00000049540	ELN	0.5217	0.4561	0.4553	0.4406	0.4861	0.4867	0.4615	0.4573	0.4634	0.4579	0.4787	0.4571	0.4248	0.4524	0.5	0.5123	0.5196	0.5618	0.5407	0.5369	0.5323	0.5108
ENSG00000124701	APOBEC2	0.3641	0.2522	0.2676	0.2756	0.2584	0.3449	0.2696	0.3005	0.3226	0.3233	0.3491	0.2998	0.3043	0.3094	0.3243	0.4078	0.3868	0.338	0.3533	0.3871	0.3807	0.4005
ENSG00000114784	EIF1B	0.188	0.217	0.2138	0.2006	0.2101	0.1888	0.2128	0.198	0.1921	0.1911	0.1921	0.1969	0.2034	0.1966	0.1918	0.1921	0.1914	0.1991	0.2061	0.1959	0.1977	0.1946
ENSG00000124610	HIST1H1A	0.1633	0.1782	0.1642	0.1715	0.1744	0.1627	0.173	0.169	0.1655	0.1597	0.1682	0.1684	0.1665	0.1695	0.1674	0.1683	0.1692	0.1684	0.1676	0.1648	0.1694	0.1693
ENSG00000129245	FXR2	0.4616	0.3595	0.3519	0.3534	0.3617	0.4645	0.3616	0.3368	0.3638	0.3786	0.5	0.3163	0.3405	0.3419	0.4363	0.5598	0.5133	0.4529	0.468	0.5385	0.5696	0.5743
ENSG00000105373	GLTSCR2	0.1401	0.1401	0.1401	0.1401	0.1401	0.1401	0.1401	0.1401	0.1401	0.1401	0.1401	0.1401	0.1401	0.1401	0.1401	0.1401	0.1401	0.1401	0.1401	0.1401	0.1401	0.1401
ENSG00000125868	DSTN	0.5714	0.5364	0.4757	0.4921	0.5	0.5378	0.4547	0.4825	0.5208	0.5286	0.5793	0.5088	0.4286	0.4868	0.5429	0.5	0.4786	0.5082	0.532	0.4914	0.469	0.5248
ENSG00000130305	NSUN5	0.4582	0.4448	0.5081	0.4624	0.4568	0.4177	0.4821	0.5	0.4478	0.4298	0.4035	0.5	0.5129	0.4737	0.436	0.439	0.4463	0.4799	0.4375	0.4794	0.4465	0.4405
ENSG00000110484	SCGB2A2	0.7249	0.6479	0.5625	0.6561	0.6454	0.6044	0.5347	0.5788	0.6494	0.632	0.7226	0.5831	0.5225	0.5778	0.6588	0.7334	0.7039	0.6466	0.6278	0.6865	0.6897	0.7151
ENSG00000110324	IL10RA	0.8391	0.8479	0.8384	0.8371	0.8408	0.7981	0.8441	0.8253	0.8047	0.8014	0.8416	0.823	0.8306	0.8284	0.8219	0.8462	0.8377	0.8312	0.8197	0.8362	0.8437	0.8433
ENSG00000123595	RAB9A	0.4704	0.3885	0.3719	0.3889	0.4131	0.5	0.3815	0.4101	0.4596	0.4703	0.4379	0.4152	0.3975	0.4233	0.4645	0.4807	0.4737	0.5118	0.5	0.5	0.4891	0.4779
ENSG00000151914	DST	0.9034	0.9052	0.8979	0.9063	0.9058	0.905	0.9012	0.907	0.9048	0.9047	0.9032	0.9069	0.9067	0.9065	0.9056	0.8962	0.9037	0.9058	0.9057	0.9053	0.9047	0.9031
ENSG00000113532	ST8SIA4	0.8951	0.8876	0.7927	0.8935	0.8867	0.8945	0.8424	0.8946	0.8949	0.8945	0.8947	0.8946	0.8821	0.8932	0.8958	0.8942	0.894	0.8931	0.891	0.8921	0.8923	0.8933
ENSG00000122679	RAMP3	0.3671	0.4089	0.3825	0.3675	0.3947	0.408	0.3675	0.3643	0.3899	0.392	0.395	0.3843	0.3464	0.3749	0.3991	0.3685	0.341	0.3463	0.3606	0.3428	0.3532	0.376
ENSG00000034510	TMSB10	0.422	0.3449	0.2863	0.3418	0.3089	0.447	0.3419	0.3456	0.4028	0.4298	0.4142	0.3274	0.3092	0.3498	0.3881	0.4135	0.3997	0.3946	0.4379	0.4099	0.3867	0.4161
ENSG00000125657	TNFSF9	0.7845	0.7192	0.6199	0.7395	0.7234	0.7233	0.6398	0.7103	0.7347	0.7278	0.787	0.7135	0.6632	0.7239	0.7572	0.7872	0.7841	0.7602	0.7663	0.7806	0.7775	0.7871
ENSG00000121742	GJB6	0.3036	0.3051	0.3843	0.3331	0.3106	0.2945	0.3743	0.3377	0.2892	0.288	0.2925	0.3143	0.4082	0.3139	0.2847	0.2965	0.2928	0.283	0.2798	0.2848	0.2806	0.2942
ENSG00000119013	NDUFB3	0.1651	0.1839	0.1747	0.1813	0.1785	0.1632	0.1825	0.182	0.1738	0.1659	0.1664	0.1849	0.1838	0.1835	0.1668	0.1672	0.1713	0.1705	0.1722	0.197	0.1687	0.1733
ENSG00000124575	HIST1H1D	0.1392	0.1392	0.1392	0.1392	0.1392	0.1392	0.1392	0.1392	0.1392	0.1392	0.1392	0.1392	0.1392	0.1392	0.1392	0.1392	0.1392	0.1392	0.1392	0.1392	0.1392	0.1392
ENSG00000123415	SMUG1	0.6819	0.7835	0.8528	0.7512	0.8025	0.6614	0.8398	0.7327	0.6851	0.6721	0.7083	0.7271	0.8235	0.7581	0.6981	0.7031	0.7206	0.7075	0.7455	0.7227	0.7218	0.7192
ENSG00000118816	CCNI	0.6036	0.5845	0.5093	0.6835	0.5775	0.7928	0.5581	0.7583	0.8002	0.8022	0.6011	0.7607	0.6655	0.7266	0.7403	0.5627	0.6379	0.6029	0.5501	0.5575	0.5733	0.5634
ENSG00000121691	CAT	0.5297	0.3939	0.3214	0.3919	0.3756	0.5	0.3938	0.4169	0.48	0.5	0.4914	0.4101	0.3617	0.4031	0.4747	0.4642	0.4556	0.4716	0.4723	0.4283	0.4472	0.4534
ENSG00000116032	GRIN3B	0.1513	0.1513	0.1513	0.1513	0.1513	0.1513	0.1513	0.1513	0.1513	0.1513	0.1513	0.1513	0.1513	0.1513	0.1513	0.1513	0.1513	0.1513	0.1513	0.1513	0.1513	0.1513
ENSG00000122548	KIAA0087	0.7893	0.6674	0.6385	0.6907	0.6539	0.8026	0.6655	0.7008	0.7562	0.7766	0.7836	0.7142	0.653	0.7133	0.7589	0.7861	0.7614	0.7734	0.7801	0.7738	0.7739	0.778
ENSG00000049130	KITLG	0.5667	0.7572	0.8106	0.6299	0.7156	0.5929	0.8099	0.614	0.5667	0.5821	0.5677	0.5843	0.7718	0.6775	0.5459	0.5718	0.5906	0.6101	0.6244	0.5902	0.5858	0.5702
ENSG00000105671	DDX49	0.5973	0.5803	0.7176	0.6007	0.661	0.562	0.6413	0.5613	0.5825	0.5774	0.5781	0.5696	0.6239	0.5484	0.5689	0.5458	0.524	0.5542	0.5417	0.5475	0.5467	0.5287
ENSG00000128917	DLL4	0.6852	0.6375	0.5591	0.6469	0.6241	0.7087	0.6213	0.6857	0.6771	0.7037	0.6674	0.6942	0.6247	0.6857	0.652	0.6572	0.6438	0.6947	0.6924	0.657	0.6519	0.6473
ENSG00000111596	CNOT2	0.7461	0.699	0.6692	0.7315	0.6822	0.7507	0.7129	0.7595	0.7331	0.744	0.7502	0.7589	0.7606	0.7705	0.7373	0.7408	0.7551	0.7629	0.7943	0.7697	0.7578	0.7503
ENSG00000123685	BATF3	0.2864	0.445	0.3956	0.4545	0.4302	0.3045	0.4028	0.4742	0.4053	0.3972	0.3099	0.486	0.4104	0.4471	0.3653	0.2776	0.2841	0.3024	0.2776	0.2895	0.2759	0.2686
ENSG00000119125	GDA	0.7928	0.8374	0.8774	0.7918	0.8148	0.7991	0.8776	0.7903	0.7553	0.7677	0.7919	0.7748	0.851	0.811	0.7593	0.7949	0.7859	0.8041	0.8121	0.8004	0.7974	0.7932
ENSG00000111445	RFC5	0.3516	0.4301	0.4488	0.4155	0.4114	0.3485	0.4365	0.4502	0.3797	0.3663	0.3533	0.4449	0.4531	0.433	0.3666	0.3755	0.3845	0.396	0.4214	0.3903	0.3803	0.3932
ENSG00000129521	EGLN3	0.5188	0.5903	0.5708	0.5916	0.5592	0.5141	0.5772	0.5889	0.5701	0.5668	0.5372	0.5944	0.5781	0.5754	0.5578	0.5468	0.537	0.5551	0.606	0.5435	0.523	0.5568
ENSG00000197757	HOXC6	0.4682	0.4047	0.4355	0.4326	0.4174	0.5	0.4399	0.4536	0.4613	0.4618	0.4625	0.4438	0.4175	0.4475	0.4623	0.4818	0.5	0.4843	0.5062	0.5094	0.5151	0.5
ENSG00000124772	CPNE5	0.6411	0.6413	0.6258	0.5953	0.6218	0.6362	0.6582	0.6297	0.6469	0.6318	0.6399	0.6583	0.5592	0.6771	0.6502	0.6898	0.6858	0.7344	0.7328	0.6768	0.6881	0.6626
ENSG00000122735	DNAI1	0.6008	0.6442	0.7188	0.5769	0.5952	0.6106	0.7252	0.5414	0.5717	0.5924	0.593	0.5249	0.6277	0.5853	0.5667	0.5973	0.5737	0.5938	0.6355	0.59	0.5751	0.5902
ENSG00000206301	HLA-DQA2	0.7249	0.6348	0.508	0.6406	0.6409	0.6067	0.4844	0.5665	0.6463	0.6264	0.7203	0.5775	0.4505	0.5727	0.6583	0.7319	0.7081	0.6575	0.6366	0.6983	0.6979	0.7156
ENSG00000062282	DGAT2	0.5507	0.5	0.5497	0.5399	0.4927	0.5623	0.5554	0.5572	0.569	0.5732	0.5779	0.5519	0.5585	0.5663	0.5759	0.5809	0.6132	0.567	0.6124	0.6099	0.5926	0.6106
ENSG00000125970	RALY	0.5322	0.4894	0.507	0.518	0.4495	0.5441	0.5457	0.5634	0.5508	0.5537	0.5539	0.5405	0.5697	0.5607	0.5424	0.5498	0.57	0.5419	0.5859	0.5701	0.5537	0.5759
ENSG00000111537	IFNG	0.7341	0.6242	0.5109	0.6536	0.635	0.659	0.5	0.6015	0.6619	0.6534	0.7299	0.5991	0.4755	0.6052	0.6825	0.7433	0.7281	0.6989	0.6946	0.7264	0.7226	0.7347
ENSG00000130202	PVRL2	0.7835	0.7306	0.7046	0.7495	0.7658	0.7396	0.6665	0.6992	0.7369	0.7345	0.7855	0.7016	0.6998	0.6982	0.7523	0.794	0.7798	0.7605	0.7581	0.7807	0.7868	0.7886
ENSG00000117090	SLAMF1	0.8669	0.8255	0.7184	0.8381	0.8202	0.835	0.7581	0.8209	0.83	0.834	0.864	0.8199	0.7829	0.8177	0.8469	0.8635	0.8546	0.8552	0.8559	0.8568	0.8548	0.8603
ENSG00000127530	OR7C1	0.1607	0.1534	0.1554	0.1548	0.1573	0.1555	0.151	0.1515	0.1526	0.1536	0.1692	0.1541	0.1494	0.1556	0.1618	0.1699	0.1567	0.1584	0.16	0.1606	0.1646	0.1668
ENSG00000117479	SLC19A2	0.6277	0.5323	0.5065	0.5514	0.5369	0.5777	0.4903	0.5698	0.5857	0.5801	0.5938	0.5674	0.5	0.5499	0.5857	0.6354	0.6051	0.6217	0.6185	0.6221	0.6059	0.6233
ENSG00000118007	STAG1	0.881	0.8701	0.7626	0.8819	0.8708	0.8566	0.8151	0.8799	0.8558	0.8566	0.8798	0.8798	0.8456	0.8756	0.8744	0.8794	0.8748	0.8787	0.8789	0.8771	0.8755	0.8762
ENSG00000074800	ENO1	0.6867	0.6993	0.5415	0.7089	0.6991	0.582	0.5758	0.694	0.6538	0.6378	0.6905	0.7008	0.6077	0.6697	0.6574	0.6916	0.6626	0.6314	0.5928	0.6452	0.6491	0.6671
ENSG00000112539	C6orf118	0.4295	0.5362	0.6517	0.4116	0.507	0.3272	0.6459	0.3818	0.3337	0.3227	0.4072	0.3894	0.5169	0.4257	0.3554	0.3814	0.4087	0.4112	0.416	0.3722	0.3879	0.3916
ENSG00000109805	NCAPG	0.6095	0.507	0.5568	0.5429	0.5256	0.5864	0.5445	0.5939	0.5862	0.5713	0.5761	0.5859	0.5527	0.5589	0.5799	0.617	0.614	0.5889	0.5875	0.6197	0.6114	0.6061
ENSG00000125676	THOC2	0.8138	0.8249	0.752	0.8601	0.8074	0.8858	0.8107	0.8782	0.8828	0.8842	0.8354	0.8775	0.8662	0.8767	0.8769	0.8139	0.8593	0.8655	0.8764	0.8623	0.8526	0.8495
ENSG00000111674	ENO2	0.4058	0.489	0.6522	0.4866	0.5876	0.4207	0.532	0.439	0.4295	0.421	0.4442	0.4608	0.5304	0.4248	0.4346	0.3924	0.3575	0.377	0.375	0.3751	0.4051	0.3949
ENSG00000110446	SLC15A3	0.3553	0.3543	0.3158	0.3221	0.3106	0.3686	0.3516	0.3556	0.3706	0.3861	0.3359	0.3402	0.3495	0.3496	0.3271	0.33	0.3126	0.3274	0.3378	0.3101	0.3053	0.3344
ENSG00000130368	MAS1	0.6618	0.5749	0.4207	0.5812	0.5677	0.5876	0.4136	0.5051	0.5918	0.5844	0.6634	0.5105	0.3846	0.5074	0.6089	0.6671	0.6411	0.5969	0.6016	0.6327	0.6272	0.6566
ENSG00000111727	HCFC2	0.5284	0.6075	0.7396	0.5062	0.5802	0.4336	0.7306	0.489	0.4648	0.4835	0.4905	0.4909	0.6275	0.5169	0.4363	0.4534	0.4915	0.4809	0.4434	0.442	0.4682	0.4519
ENSG00000126860	EVI2A	0.2738	0.2548	0.2454	0.2853	0.2697	0.2977	0.2436	0.2944	0.299	0.3189	0.2783	0.2855	0.2734	0.2763	0.2812	0.2764	0.2721	0.271	0.2696	0.2757	0.2718	0.2782
ENSG00000111665	CDCA3	0.6276	0.5538	0.576	0.6832	0.5545	0.8383	0.5569	0.7662	0.838	0.8405	0.6506	0.7614	0.6679	0.7362	0.7808	0.6804	0.7205	0.6667	0.6401	0.6725	0.6948	0.6884
ENSG00000130363	RSPH3	0.8146	0.7245	0.726	0.8057	0.7354	0.8808	0.7279	0.8508	0.8774	0.8783	0.8061	0.8509	0.8212	0.8374	0.8581	0.8128	0.8229	0.8431	0.8289	0.8288	0.8241	0.8075
ENSG00000111269	CREBL2	0.8689	0.8647	0.8257	0.8793	0.872	0.8817	0.8292	0.8817	0.8824	0.8826	0.8699	0.8818	0.872	0.8767	0.8797	0.8715	0.8715	0.869	0.8641	0.8708	0.8733	0.8698
ENSG00000112559	MDFI	0.7742	0.7267	0.6185	0.7456	0.7228	0.7299	0.6476	0.7227	0.7318	0.7286	0.781	0.7213	0.6793	0.7271	0.7565	0.7815	0.7767	0.7525	0.7696	0.7767	0.7696	0.7823
ENSG00000110092	CCND1	0.7634	0.7537	0.7315	0.7775	0.732	0.7884	0.7645	0.802	0.7709	0.7826	0.7845	0.7985	0.8034	0.8111	0.7734	0.7825	0.789	0.7922	0.835	0.8072	0.7904	0.7933
ENSG00000231924	PSG1	0.3347	0.3119	0.3277	0.3128	0.2988	0.4061	0.3428	0.3501	0.3814	0.3912	0.3345	0.3533	0.3757	0.3391	0.3532	0.3547	0.34	0.34	0.3618	0.3532	0.3399	0.3546
ENSG00000068079	IFI35	0.2574	0.2384	0.2532	0.2593	0.2462	0.2884	0.2624	0.2505	0.2764	0.2794	0.2529	0.2434	0.2378	0.2384	0.2775	0.261	0.2572	0.2528	0.2682	0.2492	0.2458	0.2523
ENSG00000120729	MYOT	0.2129	0.2192	0.2133	0.215	0.2079	0.2172	0.2112	0.2222	0.217	0.2205	0.2077	0.2422	0.2228	0.2207	0.2126	0.2079	0.2163	0.2096	0.2085	0.2866	0.2153	0.2074
ENSG00000121964	GTDC1	0.8312	0.8184	0.823	0.7977	0.8144	0.764	0.8196	0.7559	0.7773	0.7697	0.8218	0.7589	0.7886	0.7724	0.7941	0.8332	0.8226	0.8178	0.802	0.8219	0.8197	0.8253
ENSG00000006788	MYH13	0.6647	0.5824	0.4371	0.5766	0.5765	0.5594	0.4097	0.5	0.5892	0.5757	0.6645	0.5073	0.3832	0.5	0.6028	0.6686	0.6345	0.5804	0.5644	0.6166	0.6183	0.6525
ENSG00000124019	FAM124B	0.6517	0.7203	0.7966	0.68	0.6902	0.6543	0.7994	0.6999	0.6626	0.6551	0.6684	0.6907	0.7689	0.7256	0.6664	0.6709	0.6935	0.6808	0.711	0.6912	0.6843	0.6849
ENSG00000112655	PTK7	0.8635	0.8078	0.7324	0.8205	0.8138	0.8095	0.7387	0.7918	0.8175	0.8093	0.8612	0.7947	0.7439	0.7965	0.8326	0.8623	0.8554	0.8444	0.8298	0.8513	0.8572	0.8593
ENSG00000118579	MED28	0.7568	0.8122	0.8197	0.8236	0.7964	0.8495	0.8327	0.8457	0.8488	0.8505	0.76	0.8454	0.8444	0.8435	0.8309	0.7593	0.7987	0.8166	0.822	0.7971	0.7923	0.7614
ENSG00000124143	ARHGAP40	0.3955	0.3786	0.4609	0.4021	0.4225	0.3777	0.413	0.4347	0.3973	0.3576	0.3865	0.4289	0.3795	0.4431	0.4128	0.4143	0.4608	0.4623	0.4194	0.4461	0.4654	0.4203
ENSG00000014641	MDH1	0.2736	0.3037	0.2737	0.266	0.291	0.3113	0.257	0.2616	0.2881	0.2921	0.2924	0.2786	0.2511	0.2713	0.2922	0.261	0.2553	0.2694	0.2694	0.2483	0.2842	0.2949
ENSG00000114487	MORC1	0.4362	0.3939	0.3493	0.3772	0.3918	0.4719	0.3655	0.3724	0.4307	0.4428	0.4299	0.3949	0.3518	0.3752	0.4453	0.412	0.389	0.4407	0.4424	0.4194	0.3872	0.4174
ENSG00000130312	MRPL34	0.2706	0.3012	0.3394	0.3233	0.3105	0.2911	0.3169	0.3553	0.3128	0.2942	0.2779	0.3463	0.3552	0.3279	0.2852	0.2753	0.2798	0.2795	0.2743	0.2962	0.2679	0.2737
ENSG00000127328	RAB3IP	0.8984	0.9047	0.9054	0.9031	0.9043	0.8932	0.9054	0.902	0.8859	0.884	0.9002	0.9015	0.9046	0.9034	0.8989	0.8937	0.9003	0.903	0.904	0.902	0.9022	0.9011
ENSG00000124557	BTN1A1	0.8533	0.8516	0.8515	0.8414	0.8474	0.8018	0.8512	0.8108	0.8081	0.8042	0.852	0.8087	0.8331	0.8246	0.835	0.8554	0.8507	0.8415	0.8388	0.8485	0.8485	0.8514
ENSG00000126775	ATG14	0.8483	0.8616	0.8738	0.837	0.8521	0.8004	0.8741	0.8174	0.8123	0.8114	0.843	0.814	0.8581	0.831	0.8188	0.8475	0.8415	0.8362	0.8249	0.8383	0.8392	0.8412
ENSG00000120137	PANK3	0.8678	0.8949	0.9028	0.8875	0.8895	0.899	0.9034	0.8956	0.8972	0.8984	0.8649	0.8955	0.9013	0.8976	0.8913	0.8352	0.873	0.8911	0.888	0.8744	0.8737	0.8579
ENSG00000196415	PRTN3	0.1977	0.2312	0.2136	0.2113	0.2248	0.2052	0.2331	0.21	0.2075	0.2091	0.2129	0.2106	0.2143	0.212	0.2124	0.2097	0.2275	0.219	0.2205	0.2152	0.232	0.2054
ENSG00000112293	GPLD1	0.419	0.464	0.4009	0.4384	0.4501	0.4863	0.4083	0.4602	0.4696	0.4781	0.4498	0.46	0.3977	0.444	0.4827	0.4205	0.4002	0.4407	0.4853	0.4052	0.3963	0.4313
ENSG00000256223	ZNF10	0.7407	0.6567	0.6651	0.8104	0.6516	0.8757	0.6934	0.8594	0.8761	0.8767	0.7516	0.8572	0.822	0.8485	0.8601	0.7512	0.8091	0.7907	0.7889	0.7683	0.7676	0.7637
ENSG00000118972	FGF23	0.6935	0.616	0.6104	0.6043	0.5888	0.6719	0.6114	0.6096	0.6309	0.6387	0.6933	0.6097	0.5996	0.6123	0.6643	0.7189	0.6862	0.6789	0.6925	0.7028	0.709	0.7193
ENSG00000113211	PCDHB6	0.4106	0.3369	0.2845	0.3165	0.331	0.4086	0.2819	0.3336	0.3602	0.3582	0.4183	0.3364	0.3133	0.3347	0.391	0.4269	0.396	0.3723	0.3875	0.4021	0.3925	0.4311
ENSG00000122728	TAF1L	0.8036	0.7762	0.5917	0.7816	0.779	0.7284	0.6118	0.7348	0.7451	0.7373	0.8026	0.7385	0.6322	0.7356	0.7855	0.8061	0.7989	0.7815	0.774	0.7944	0.7945	0.801
ENSG00000118246	FASTKD2	0.4885	0.4448	0.5	0.4868	0.442	0.5167	0.5	0.5052	0.515	0.5145	0.5346	0.5	0.5078	0.5168	0.5309	0.5419	0.5686	0.5202	0.5703	0.5699	0.5515	0.5729
ENSG00000119321	FKBP15	0.8046	0.8828	0.8967	0.88	0.8818	0.8857	0.896	0.8899	0.8869	0.8877	0.8099	0.8882	0.8971	0.8877	0.8701	0.8091	0.8322	0.8557	0.8451	0.8227	0.8381	0.8084
ENSG00000196507	TCEAL3	0.1756	0.1818	0.1844	0.1795	0.1825	0.173	0.1835	0.1793	0.174	0.1731	0.1756	0.1773	0.1783	0.1786	0.1748	0.1787	0.1793	0.1794	0.181	0.1899	0.1805	0.1802
ENSG00000129226	CD68	0.4539	0.4263	0.3525	0.3918	0.3843	0.4903	0.4039	0.437	0.4719	0.4893	0.4524	0.4335	0.3937	0.4196	0.4596	0.4049	0.3767	0.431	0.4382	0.3757	0.4093	0.4248
ENSG00000116514	RNF19B	0.4003	0.3549	0.3888	0.3768	0.3556	0.4476	0.382	0.359	0.3976	0.4071	0.4178	0.3556	0.3561	0.3657	0.3985	0.443	0.4556	0.4147	0.4585	0.4499	0.442	0.445
ENSG00000123700	KCNJ2	0.72	0.7268	0.8212	0.6544	0.7083	0.6806	0.8135	0.6475	0.6512	0.6509	0.7029	0.6437	0.7548	0.6783	0.6662	0.7219	0.6964	0.6922	0.684	0.7022	0.7013	0.7067
ENSG00000114268	PFKFB4	0.7367	0.6651	0.7493	0.6903	0.7215	0.7485	0.7037	0.6672	0.7055	0.7209	0.7393	0.6678	0.7124	0.653	0.7129	0.735	0.7094	0.7127	0.7248	0.7198	0.7367	0.7288
ENSG00000187955	COL14A1	0.6076	0.4318	0.4788	0.4581	0.4527	0.6029	0.4643	0.5	0.5721	0.5899	0.6104	0.5	0.4941	0.5	0.567	0.6562	0.602	0.5787	0.5904	0.6188	0.6181	0.6336
ENSG00000125735	TNFSF14	0.5173	0.6988	0.8122	0.636	0.6601	0.5334	0.8096	0.6409	0.5493	0.536	0.5574	0.6154	0.7933	0.6516	0.548	0.6042	0.6146	0.5906	0.5751	0.6114	0.6283	0.6164
ENSG00000111790	FGFR1OP2	0.6305	0.5502	0.5137	0.5761	0.5504	0.6069	0.5265	0.6077	0.6042	0.6011	0.6023	0.6194	0.5549	0.5878	0.595	0.6337	0.6092	0.6014	0.5953	0.6157	0.6088	0.6116
ENSG00000125652	ALKBH7	0.1827	0.4294	0.5939	0.2985	0.385	0.1765	0.5829	0.2694	0.1959	0.1886	0.1964	0.2573	0.4383	0.3277	0.1982	0.1979	0.2463	0.244	0.2365	0.2258	0.2307	0.2073
ENSG00000122691	TWIST1	0.2987	0.3308	0.3177	0.3281	0.3171	0.3075	0.3444	0.3517	0.339	0.3463	0.3024	0.3557	0.3521	0.3357	0.3004	0.3095	0.3122	0.2925	0.2964	0.3175	0.3047	0.3075
ENSG00000126550	HTN1	0.3782	0.529	0.6611	0.544	0.4872	0.7322	0.6536	0.6371	0.7363	0.741	0.3983	0.63	0.6423	0.6184	0.6334	0.4162	0.5349	0.4781	0.4331	0.4392	0.4597	0.4296
ENSG00000124172	ATP5E	0.8609	0.8213	0.7123	0.8651	0.8153	0.8894	0.7376	0.8803	0.8902	0.8902	0.8604	0.8803	0.845	0.8721	0.8848	0.8588	0.8672	0.8542	0.8409	0.8569	0.8526	0.8572
ENSG00000120697	ALG5	0.6897	0.5932	0.4613	0.6047	0.6051	0.5991	0.4477	0.5367	0.6154	0.603	0.6809	0.544	0.426	0.5444	0.6317	0.6943	0.6657	0.6424	0.6238	0.6624	0.6578	0.6783
ENSG00000013503	POLR3B	0.4936	0.377	0.3471	0.5479	0.3676	0.7666	0.3764	0.6523	0.7648	0.7695	0.5	0.6451	0.5253	0.6091	0.6831	0.5131	0.5901	0.5326	0.5264	0.5286	0.5192	0.5249
ENSG00000021300	PLEKHB1	0.5121	0.5361	0.6976	0.5398	0.6257	0.4913	0.599	0.5	0.5112	0.5253	0.494	0.5	0.585	0.4883	0.4597	0.4671	0.4496	0.4647	0.4632	0.4562	0.4889	0.4646
ENSG00000111145	ELK3	0.7627	0.7486	0.7996	0.6776	0.7141	0.7477	0.8048	0.6909	0.711	0.721	0.7505	0.6988	0.7557	0.7143	0.7164	0.7286	0.7069	0.7276	0.7187	0.7089	0.7121	0.7189
ENSG00000126262	FFAR2	0.381	0.4667	0.6617	0.4867	0.5816	0.3646	0.5491	0.4742	0.4198	0.3994	0.3881	0.4721	0.5614	0.4391	0.3897	0.3903	0.3992	0.3945	0.3649	0.383	0.4391	0.3801
ENSG00000122971	ACADS	0.3466	0.4902	0.4447	0.5	0.4821	0.3528	0.4647	0.5224	0.4451	0.4239	0.3546	0.5292	0.452	0.5	0.4253	0.3378	0.3681	0.3891	0.3407	0.3527	0.3642	0.3378
ENSG00000198203	SULT1C2	0.5	0.4809	0.4781	0.4754	0.4646	0.4946	0.4763	0.5	0.5	0.5111	0.4848	0.4668	0.4619	0.477	0.4685	0.4686	0.4456	0.4657	0.4656	0.4465	0.4461	0.4684
ENSG00000123607	TTC21B	0.5954	0.6173	0.551	0.5753	0.5656	0.6107	0.5634	0.5635	0.5747	0.5895	0.6275	0.5842	0.5566	0.5641	0.6108	0.6175	0.574	0.5881	0.6254	0.6345	0.5959	0.6316
ENSG00000115758	ODC1	0.3716	0.5	0.7353	0.5313	0.6764	0.3286	0.6106	0.4559	0.3798	0.3651	0.3821	0.4526	0.6447	0.4065	0.3554	0.3603	0.3409	0.3298	0.3079	0.3268	0.4404	0.3346
ENSG00000123500	COL10A1	0.6113	0.5329	0.4325	0.5	0.4847	0.5906	0.4635	0.5135	0.5607	0.5692	0.5988	0.5157	0.4401	0.512	0.5726	0.579	0.5411	0.5773	0.5706	0.5601	0.5407	0.5792
ENSG00000039123	SKIV2L2	0.7171	0.6606	0.6876	0.7022	0.6627	0.7107	0.702	0.7392	0.7115	0.7067	0.7268	0.7302	0.7329	0.731	0.7165	0.7166	0.7207	0.6927	0.7257	0.7237	0.7072	0.7261
ENSG00000213047	DENND1B	0.9007	0.8976	0.8746	0.8994	0.8971	0.9014	0.8815	0.8995	0.9014	0.9012	0.9006	0.8995	0.893	0.8991	0.9011	0.9008	0.9008	0.9002	0.8993	0.9005	0.9004	0.9007
ENSG00000126226	PCID2	0.2579	0.2359	0.2606	0.2633	0.264	0.2591	0.2393	0.2696	0.2543	0.2498	0.2467	0.2525	0.2623	0.2567	0.2531	0.2413	0.247	0.252	0.2324	0.2372	0.242	0.2424
ENSG00000122218	COPA	0.7476	0.7773	0.7713	0.7572	0.7668	0.6418	0.7756	0.7316	0.7053	0.6871	0.7459	0.7315	0.7518	0.731	0.7082	0.7514	0.7348	0.7032	0.6685	0.7168	0.7212	0.7341
ENSG00000118985	ELL2	0.813	0.8594	0.878	0.854	0.8478	0.878	0.8801	0.8702	0.8764	0.8778	0.8113	0.8701	0.8767	0.8721	0.8639	0.8049	0.8445	0.8566	0.8576	0.8407	0.8358	0.817
ENSG00000110344	UBE4A	0.7896	0.8093	0.7033	0.8331	0.7887	0.8701	0.7744	0.8604	0.8686	0.87	0.7877	0.8623	0.8196	0.8581	0.8528	0.7861	0.812	0.845	0.8416	0.8033	0.8061	0.7789
ENSG00000114853	ZBTB47	0.8583	0.8696	0.8689	0.8722	0.8736	0.876	0.8664	0.8766	0.8801	0.8793	0.8559	0.8766	0.8749	0.8728	0.8723	0.8551	0.861	0.8611	0.8435	0.8516	0.8558	0.8515
ENSG00000244482	LILRA6	0.5372	0.5096	0.5745	0.5365	0.5173	0.5896	0.5613	0.5659	0.5889	0.5917	0.529	0.5762	0.5734	0.5618	0.5693	0.5451	0.5724	0.5855	0.577	0.5995	0.5768	0.5452
ENSG00000127951	FGL2	0.8542	0.8136	0.6858	0.8374	0.8107	0.8676	0.7136	0.8415	0.8663	0.867	0.8518	0.8453	0.7825	0.8386	0.8615	0.8528	0.8521	0.8529	0.8538	0.8501	0.8474	0.8512
ENSG00000112769	LAMA4	0.4343	0.4029	0.3696	0.3824	0.3889	0.4271	0.3889	0.3959	0.428	0.4529	0.4028	0.3917	0.347	0.4069	0.3953	0.3873	0.3912	0.417	0.4085	0.3864	0.3868	0.397
ENSG00000113441	LNPEP	0.8818	0.8956	0.8976	0.899	0.8986	0.9051	0.8961	0.9033	0.9048	0.9052	0.8814	0.9036	0.902	0.9034	0.9021	0.8383	0.8946	0.9025	0.9019	0.895	0.8965	0.8862
ENSG00000124795	DEK	0.5585	0.581	0.7025	0.6036	0.6617	0.5239	0.6151	0.5662	0.5457	0.5509	0.5558	0.5615	0.6331	0.5339	0.5501	0.5	0.4544	0.4904	0.5136	0.4614	0.5	0.5
ENSG00000112761	WISP3	0.4598	0.4413	0.4296	0.4324	0.4263	0.4605	0.4362	0.4324	0.4693	0.5	0.4403	0.437	0.3959	0.4394	0.4289	0.4243	0.4083	0.423	0.4276	0.402	0.398	0.4229
ENSG00000118503	TNFAIP3	0.7322	0.6856	0.6528	0.7653	0.6579	0.8476	0.6962	0.8221	0.8446	0.8466	0.7462	0.8196	0.7846	0.8115	0.8206	0.7395	0.7624	0.7697	0.7884	0.7556	0.7465	0.7497
ENSG00000113597	TRAPPC13	0.6887	0.6308	0.568	0.7239	0.6315	0.8214	0.6045	0.7886	0.8207	0.8231	0.6844	0.7883	0.7195	0.761	0.782	0.7036	0.7118	0.7129	0.6845	0.6981	0.7001	0.7003
ENSG00000111424	VDR	0.6902	0.6814	0.6932	0.6804	0.6678	0.6999	0.6816	0.6851	0.6916	0.6844	0.7085	0.683	0.6319	0.6791	0.7048	0.7174	0.6911	0.7004	0.702	0.7036	0.7248	0.722
ENSG00000130803	ZNF317	0.8902	0.8877	0.8475	0.889	0.8906	0.8554	0.8567	0.8826	0.8642	0.8578	0.8907	0.8837	0.8658	0.8825	0.8851	0.8918	0.8893	0.8888	0.885	0.8871	0.8893	0.8894
ENSG00000121381	TAS2R9	0.1385	0.1385	0.1385	0.1385	0.1385	0.1385	0.1385	0.1385	0.1385	0.1385	0.1385	0.1385	0.1385	0.1385	0.1385	0.1385	0.1385	0.1385	0.1385	0.1385	0.1385	0.1385
ENSG00000213366	GSTM2	0.6173	0.5276	0.4552	0.6231	0.4808	0.7971	0.5	0.7183	0.7926	0.7974	0.6139	0.7126	0.615	0.6958	0.7388	0.618	0.6541	0.6488	0.6628	0.6206	0.6184	0.6224
ENSG00000119844	AFTPH	0.5609	0.4616	0.3869	0.5925	0.4397	0.7863	0.4332	0.6965	0.7824	0.7867	0.5738	0.6893	0.5734	0.6541	0.7232	0.5593	0.6183	0.5873	0.5797	0.5625	0.5574	0.5683
ENSG00000118407	FILIP1	0.8903	0.8863	0.86	0.8827	0.8841	0.8726	0.867	0.8719	0.8665	0.8617	0.8903	0.8736	0.86	0.8755	0.8853	0.8901	0.8873	0.8871	0.8873	0.8877	0.8869	0.8893
ENSG00000125962	ARMCX5	0.3623	0.31	0.2967	0.4734	0.3122	0.7121	0.3044	0.5855	0.7142	0.7189	0.3734	0.5813	0.4476	0.5314	0.6089	0.3673	0.4931	0.4168	0.3765	0.3913	0.3899	0.3909
ENSG00000110917	MLEC	0.8145	0.8956	0.901	0.8811	0.89	0.8105	0.9019	0.8849	0.8282	0.8263	0.8131	0.8834	0.8969	0.8868	0.8174	0.8157	0.8111	0.8631	0.8452	0.8301	0.8352	0.8107
ENSG00000114113	RBP2	0.2116	0.1964	0.1834	0.1971	0.1938	0.2283	0.191	0.2033	0.2158	0.2284	0.2134	0.2065	0.1955	0.2031	0.2175	0.2149	0.2164	0.2156	0.2178	0.2105	0.2141	0.2112
ENSG00000111581	NUP107	0.7522	0.8204	0.826	0.7988	0.8032	0.7763	0.8351	0.8097	0.7659	0.7789	0.76	0.811	0.8242	0.8198	0.7575	0.7562	0.7535	0.7889	0.8126	0.7721	0.7552	0.7594
ENSG00000115363	EVA1A	0.4252	0.4336	0.4292	0.4319	0.4298	0.4222	0.4326	0.4838	0.4462	0.4363	0.4005	0.4761	0.438	0.4541	0.4405	0.4277	0.4482	0.4624	0.486	0.4471	0.4429	0.4408
ENSG00000214042	IFNA7	0.6388	0.5292	0.3985	0.5387	0.5351	0.5	0.3628	0.4458	0.5489	0.5241	0.6311	0.4526	0.3498	0.447	0.5611	0.6439	0.6106	0.5412	0.5202	0.5891	0.5906	0.6218
ENSG00000125207	PIWIL1	0.3897	0.2732	0.3088	0.2878	0.283	0.3536	0.2851	0.2954	0.3217	0.3218	0.3696	0.3018	0.3087	0.3001	0.3352	0.4352	0.4077	0.3536	0.3699	0.4308	0.403	0.4227
ENSG00000070729	CNGB1	0.3285	0.389	0.3858	0.3694	0.3815	0.3139	0.3713	0.3949	0.3377	0.332	0.3241	0.4005	0.3823	0.3798	0.3253	0.337	0.3169	0.3213	0.3724	0.3529	0.3118	0.3493
ENSG00000125089	SH3TC1	0.8153	0.8722	0.8093	0.8838	0.8696	0.8472	0.866	0.8925	0.8522	0.8535	0.8303	0.8921	0.8891	0.8913	0.863	0.8206	0.862	0.8714	0.881	0.8687	0.8636	0.8507
ENSG00000077312	SNRPA	0.1736	0.1668	0.1676	0.1734	0.168	0.1845	0.1672	0.1765	0.18	0.1836	0.1741	0.1763	0.1721	0.1746	0.1783	0.1721	0.1721	0.1716	0.1736	0.1732	0.1745	0.1727
ENSG00000104290	FZD3	0.9058	0.9065	0.9056	0.906	0.9059	0.9024	0.9066	0.9054	0.9005	0.9005	0.9062	0.9055	0.9061	0.9062	0.9058	0.9045	0.9062	0.9065	0.9068	0.9064	0.9064	0.9063
ENSG00000116691	MIIP	0.18	0.1868	0.1912	0.1869	0.1782	0.1814	0.1913	0.1837	0.1817	0.1787	0.1814	0.1836	0.1825	0.1875	0.1831	0.1853	0.1823	0.1865	0.1886	0.1835	0.185	0.1859
ENSG00000112996	MRPS30	0.2267	0.2049	0.1951	0.2194	0.2149	0.2289	0.202	0.215	0.2315	0.2558	0.2143	0.2161	0.2065	0.2069	0.2164	0.2082	0.204	0.2097	0.2087	0.1993	0.2057	0.2081
ENSG00000127528	KLF2	0.569	0.462	0.4187	0.4717	0.4668	0.5419	0.4272	0.4562	0.5108	0.5212	0.5323	0.4763	0.4056	0.4602	0.5279	0.5663	0.5479	0.5828	0.5765	0.589	0.5521	0.5632
ENSG00000103184	SEC14L5	0.8949	0.8889	0.8888	0.8958	0.8962	0.8937	0.8747	0.8946	0.8946	0.8939	0.8949	0.8945	0.8953	0.8926	0.8959	0.8948	0.895	0.8932	0.8917	0.8936	0.8947	0.8941
ENSG00000196453	ZNF777	0.2823	0.3403	0.351	0.3097	0.3419	0.284	0.2943	0.2817	0.2707	0.2747	0.2928	0.2887	0.2817	0.2887	0.2853	0.3131	0.29	0.2925	0.3451	0.3161	0.2877	0.3252
ENSG00000119778	ATAD2B	0.8392	0.8298	0.8475	0.8493	0.8209	0.8826	0.8568	0.8657	0.8787	0.88	0.8422	0.8656	0.8626	0.8682	0.8712	0.8139	0.8609	0.8712	0.8749	0.8637	0.8603	0.8509
ENSG00000125744	RTN2	0.4579	0.5	0.685	0.5363	0.6144	0.4289	0.5905	0.5243	0.5	0.4547	0.4484	0.5266	0.5915	0.5	0.4718	0.4397	0.4362	0.4571	0.4071	0.4312	0.5	0.4379
ENSG00000132879	FBXO44	0.8284	0.8488	0.8331	0.8374	0.8418	0.7808	0.8393	0.8189	0.8002	0.7924	0.8336	0.823	0.8142	0.8219	0.8152	0.8341	0.8257	0.8151	0.8065	0.8229	0.8256	0.8307
ENSG00000092345	DAZL	0.7231	0.7395	0.8283	0.8005	0.763	0.8616	0.8093	0.8386	0.8615	0.8623	0.7194	0.8354	0.8354	0.8263	0.841	0.7191	0.7672	0.7662	0.7534	0.7248	0.7315	0.7209
ENSG00000115084	SLC35F5	0.8467	0.7977	0.679	0.8325	0.7962	0.8633	0.7035	0.8357	0.8628	0.8629	0.8458	0.8349	0.7619	0.8268	0.8563	0.852	0.8501	0.8444	0.8372	0.8491	0.8494	0.8514
ENSG00000114315	HES1	0.3547	0.2334	0.2475	0.2574	0.2506	0.3332	0.2323	0.252	0.3045	0.3231	0.3429	0.2572	0.2659	0.2576	0.3079	0.4002	0.3727	0.3261	0.3455	0.3792	0.3738	0.3896
ENSG00000113312	TTC1	0.3104	0.566	0.6954	0.4348	0.5247	0.3129	0.6827	0.4014	0.3244	0.3192	0.3245	0.3961	0.5523	0.4519	0.3276	0.3427	0.3647	0.3882	0.4099	0.3583	0.3551	0.3519
ENSG00000095002	MSH2	0.3778	0.5406	0.4949	0.5512	0.5276	0.3877	0.5217	0.5777	0.5	0.4916	0.4045	0.5831	0.5183	0.5368	0.4647	0.3705	0.3854	0.4016	0.3608	0.3647	0.3826	0.3541
ENSG00000111144	LTA4H	0.4525	0.6245	0.7466	0.5389	0.5902	0.5062	0.7454	0.5421	0.5256	0.5263	0.4486	0.539	0.6649	0.56	0.5	0.4482	0.4862	0.5	0.4895	0.4735	0.4607	0.436
ENSG00000119699	TGFB3	0.3695	0.3259	0.3734	0.3346	0.3512	0.3389	0.3308	0.3221	0.3268	0.3204	0.3513	0.3228	0.3159	0.3223	0.3484	0.3601	0.3298	0.338	0.3291	0.3445	0.3673	0.3594
ENSG00000111321	LTBR	0.2828	0.2845	0.3313	0.2693	0.2916	0.2791	0.2976	0.2694	0.262	0.2738	0.2796	0.2651	0.3005	0.2696	0.2768	0.2851	0.2946	0.2924	0.2917	0.2873	0.2934	0.2878
ENSG00000115271	GCA	0.546	0.4315	0.4161	0.5	0.4248	0.5803	0.446	0.5133	0.5504	0.5681	0.5478	0.5	0.4393	0.4942	0.5416	0.562	0.5453	0.5235	0.5719	0.5628	0.5357	0.5564
ENSG00000188672	RHCE	0.3299	0.5147	0.6649	0.3786	0.479	0.3018	0.6558	0.3529	0.2873	0.2859	0.3142	0.3524	0.523	0.4166	0.3101	0.3311	0.3616	0.3936	0.3654	0.3687	0.3592	0.3431
ENSG00000119686	FLVCR2	0.8415	0.7788	0.6692	0.7879	0.778	0.7929	0.6944	0.7468	0.7828	0.7806	0.8408	0.7485	0.6991	0.7557	0.8103	0.8448	0.8362	0.8265	0.8282	0.8391	0.8416	0.8437
ENSG00000124334	IL9R	0.4708	0.4594	0.4518	0.4273	0.4178	0.5219	0.4663	0.4849	0.5106	0.5266	0.4564	0.4787	0.4609	0.4656	0.4658	0.4411	0.4426	0.4663	0.4854	0.4326	0.4368	0.4373
ENSG00000127774	EMC6	0.1615	0.1592	0.1603	0.1594	0.1592	0.1628	0.1581	0.1605	0.1625	0.1613	0.1616	0.161	0.159	0.1598	0.1619	0.1635	0.163	0.163	0.1645	0.1686	0.166	0.1647
ENSG00000128383	APOBEC3A	0.7088	0.6089	0.4839	0.6195	0.614	0.5775	0.4497	0.5306	0.626	0.6043	0.7043	0.5383	0.4286	0.5325	0.6372	0.7166	0.684	0.6193	0.6009	0.6626	0.6636	0.6961
ENSG00000085449	WDFY1	0.7708	0.824	0.8474	0.7847	0.8034	0.7521	0.8491	0.7798	0.7354	0.7333	0.7702	0.7741	0.8305	0.7908	0.7458	0.7517	0.7276	0.7648	0.7937	0.74	0.7373	0.7503
ENSG00000004766	CCDC132	0.8091	0.8306	0.7571	0.8477	0.8236	0.8299	0.8007	0.8588	0.8219	0.8267	0.8106	0.8591	0.8461	0.8536	0.8325	0.8111	0.8273	0.848	0.8617	0.8559	0.8368	0.831
ENSG00000128335	APOL2	0.4555	0.4032	0.4517	0.4247	0.4271	0.5	0.4493	0.4342	0.4775	0.4899	0.4439	0.4443	0.4189	0.4288	0.4897	0.4578	0.4641	0.474	0.4737	0.4672	0.4545	0.444
ENSG00000171403	KRT9	0.1743	0.1906	0.2351	0.1906	0.19	0.1743	0.2117	0.1875	0.1787	0.1764	0.175	0.1872	0.2092	0.188	0.1793	0.1745	0.1758	0.1757	0.1729	0.1735	0.1753	0.1739
ENSG00000125449	ARMC7	0.5101	0.485	0.5269	0.5272	0.4949	0.5244	0.5419	0.5848	0.5575	0.5275	0.5	0.5678	0.5085	0.5675	0.5537	0.5125	0.5674	0.5779	0.5476	0.5519	0.5715	0.5195
ENSG00000121152	NCAPH	0.2468	0.2737	0.265	0.265	0.2517	0.2591	0.282	0.2967	0.2634	0.2624	0.2498	0.2868	0.3203	0.2732	0.2472	0.245	0.2497	0.2454	0.251	0.2646	0.2487	0.2537
ENSG00000129244	ATP1B2	0.593	0.527	0.5488	0.5685	0.5561	0.5439	0.5256	0.5737	0.5716	0.5369	0.5728	0.5807	0.5232	0.5648	0.5805	0.5846	0.5687	0.5993	0.5619	0.6032	0.5584	0.5694
ENSG00000129071	MBD4	0.3415	0.5305	0.6773	0.4225	0.4918	0.4198	0.6681	0.4211	0.4013	0.4052	0.3489	0.4117	0.5646	0.4548	0.3814	0.3674	0.4032	0.4206	0.4094	0.384	0.3831	0.363
ENSG00000158055	GRHL3	0.7182	0.7582	0.7542	0.7695	0.7792	0.7262	0.7488	0.7844	0.7309	0.7444	0.7267	0.7801	0.7974	0.7786	0.7093	0.7081	0.7144	0.7204	0.7442	0.7114	0.7157	0.7164
ENSG00000112697	TMEM30A	0.7949	0.8328	0.8625	0.8159	0.8398	0.8124	0.863	0.8215	0.7942	0.7989	0.796	0.8228	0.8541	0.8425	0.7946	0.8009	0.8277	0.851	0.8591	0.8372	0.8387	0.8071
ENSG00000112304	ACOT13	0.8058	0.8609	0.8857	0.8567	0.8632	0.8761	0.8828	0.8709	0.8736	0.8744	0.8057	0.8694	0.8817	0.8699	0.8578	0.8109	0.8441	0.8513	0.8407	0.8462	0.8539	0.8257
ENSG00000224916	APOC4-APOC2	0.4395	0.5212	0.7031	0.5397	0.6309	0.4056	0.6037	0.5286	0.462	0.4381	0.4387	0.528	0.6064	0.5	0.4322	0.4532	0.457	0.4387	0.4171	0.4546	0.5	0.4461
ENSG00000114520	SNX4	0.8015	0.7258	0.6036	0.7862	0.7225	0.8309	0.6307	0.7964	0.8302	0.8305	0.8015	0.7927	0.7151	0.7837	0.8194	0.8051	0.8077	0.7902	0.7934	0.798	0.7945	0.8018
ENSG00000118200	CAMSAP2	0.766	0.8163	0.8562	0.7376	0.792	0.7489	0.8564	0.7393	0.711	0.7158	0.7473	0.7304	0.8177	0.7715	0.7206	0.7445	0.7277	0.7684	0.7556	0.7388	0.7315	0.7352
ENSG00000090612	ZNF268	0.7919	0.7931	0.7625	0.8377	0.7837	0.8235	0.8103	0.8566	0.8112	0.8166	0.7952	0.8414	0.8617	0.8453	0.8084	0.7915	0.794	0.8249	0.8433	0.831	0.803	0.7937
ENSG00000105193	RPS16	0.218	0.2282	0.2587	0.2425	0.2413	0.2406	0.2276	0.2291	0.2531	0.2689	0.2188	0.2324	0.2352	0.2269	0.2301	0.2058	0.2104	0.2198	0.217	0.203	0.2113	0.2046
ENSG00000118680	MYL12B	0.317	0.5292	0.6517	0.4051	0.4817	0.338	0.6465	0.3898	0.3481	0.3509	0.3359	0.3895	0.5217	0.4249	0.3514	0.2996	0.312	0.3351	0.322	0.2921	0.2953	0.3062
ENSG00000059145	UNKL	0.7815	0.8455	0.8452	0.8295	0.8332	0.7957	0.8548	0.8407	0.7873	0.7917	0.7809	0.8396	0.847	0.8433	0.7772	0.7822	0.7773	0.8338	0.8439	0.7998	0.7968	0.7809
ENSG00000111319	SCNN1A	0.6536	0.6042	0.5567	0.6903	0.5893	0.8201	0.567	0.7609	0.8201	0.8225	0.6451	0.7592	0.6723	0.7331	0.7704	0.6615	0.6946	0.6913	0.7019	0.6657	0.6637	0.669
ENSG00000113569	NUP155	0.8126	0.7894	0.81	0.8284	0.822	0.8451	0.808	0.8341	0.8232	0.8312	0.8147	0.8312	0.8437	0.8371	0.8294	0.8181	0.8423	0.8584	0.8696	0.8664	0.8576	0.8416
ENSG00000122585	NPY	0.1801	0.1878	0.1966	0.1964	0.1855	0.2045	0.1783	0.195	0.2119	0.2375	0.1796	0.1972	0.1871	0.1902	0.1951	0.1768	0.1851	0.1859	0.1872	0.1804	0.1874	0.1764
ENSG00000112695	COX7A2	0.2088	0.2444	0.2683	0.238	0.2355	0.2157	0.2563	0.2643	0.2407	0.2325	0.2173	0.258	0.2898	0.2419	0.2195	0.2253	0.2479	0.2356	0.2285	0.2236	0.2393	0.2278
ENSG00000134308	YWHAQ	0.6003	0.6453	0.7574	0.5577	0.611	0.5905	0.7564	0.5384	0.5338	0.5453	0.6022	0.5219	0.6618	0.5664	0.5604	0.6444	0.6182	0.5973	0.6112	0.6304	0.6409	0.6403
ENSG00000125888	BANF2	0.1483	0.1513	0.1511	0.1533	0.1498	0.1525	0.1526	0.1595	0.1563	0.1571	0.149	0.1582	0.1574	0.1559	0.1533	0.1484	0.1509	0.1497	0.1507	0.1489	0.1509	0.1481
ENSG00000104915	STX10	0.2653	0.2579	0.2795	0.2799	0.2537	0.275	0.271	0.258	0.2711	0.2615	0.2639	0.2531	0.2452	0.2497	0.2677	0.2588	0.2634	0.2695	0.2593	0.2599	0.292	0.2846
ENSG00000111669	TPI1	0.3848	0.514	0.4469	0.5102	0.4949	0.4556	0.4722	0.5355	0.4936	0.488	0.4332	0.5477	0.4612	0.5	0.4887	0.3655	0.3676	0.4154	0.3949	0.3572	0.365	0.3664
ENSG00000113492	AGXT2	0.5076	0.4664	0.5179	0.5142	0.4655	0.5286	0.5316	0.5513	0.5367	0.5212	0.5446	0.5371	0.5231	0.5725	0.5473	0.5582	0.5995	0.5724	0.5994	0.5989	0.5928	0.5906
ENSG00000129691	ASH2L	0.8055	0.7556	0.6429	0.7671	0.7523	0.7482	0.6508	0.7275	0.7642	0.7627	0.8054	0.7285	0.6459	0.7204	0.7679	0.8132	0.797	0.7691	0.7767	0.7926	0.7919	0.8053
ENSG00000128285	MCHR1	0.4607	0.4732	0.4834	0.465	0.4357	0.4616	0.5	0.4927	0.4834	0.4888	0.4408	0.4875	0.5	0.479	0.4338	0.4333	0.4173	0.4351	0.4352	0.4253	0.4133	0.4296
ENSG00000126243	LRFN3	0.4077	0.4784	0.6387	0.4794	0.5808	0.3635	0.5395	0.4536	0.4033	0.3814	0.4116	0.4611	0.5293	0.4387	0.4103	0.4087	0.4172	0.4414	0.4498	0.4085	0.4546	0.4145
ENSG00000122592	HOXA7	0.7937	0.786	0.7918	0.7549	0.7786	0.7274	0.7865	0.7078	0.7355	0.7252	0.7927	0.7072	0.7328	0.7269	0.7561	0.8052	0.793	0.7786	0.762	0.7921	0.7954	0.8008
ENSG00000105520	NA	0.4134	0.457	0.4908	0.4573	0.4656	0.4219	0.4902	0.4552	0.451	0.4282	0.4059	0.4689	0.4481	0.4575	0.4276	0.4069	0.4413	0.4194	0.4077	0.4359	0.4579	0.417
ENSG00000121858	TNFSF10	0.6362	0.5229	0.5817	0.5806	0.5174	0.6606	0.5953	0.6106	0.6348	0.6372	0.6527	0.6018	0.6222	0.6269	0.6387	0.6788	0.6807	0.6469	0.7004	0.6857	0.6706	0.6844
ENSG00000013523	ANGEL1	0.5697	0.7149	0.807	0.6348	0.6892	0.6053	0.8031	0.6288	0.614	0.6097	0.5679	0.6376	0.7354	0.6504	0.6142	0.5782	0.6092	0.6341	0.6375	0.6526	0.617	0.5821
ENSG00000114857	NKTR	0.9053	0.904	0.9027	0.904	0.9052	0.8922	0.8995	0.8999	0.8936	0.8886	0.905	0.8996	0.9027	0.9001	0.9024	0.9052	0.9045	0.9041	0.9036	0.9045	0.9049	0.9048
ENSG00000130159	ECSIT	0.7159	0.6315	0.5217	0.641	0.629	0.5972	0.5	0.5879	0.6466	0.6266	0.7122	0.588	0.5	0.5708	0.6496	0.7237	0.6951	0.6371	0.6163	0.6716	0.6793	0.7041
ENSG00000102452	NALCN	0.5869	0.6449	0.7374	0.6447	0.6046	0.7999	0.7426	0.7296	0.8023	0.8066	0.5665	0.7232	0.7239	0.7176	0.7267	0.5658	0.6428	0.614	0.5772	0.5782	0.5867	0.5724
ENSG00000125384	PTGER2	0.6399	0.5313	0.4923	0.5265	0.5	0.5938	0.5	0.5072	0.5665	0.579	0.6191	0.5106	0.4483	0.5152	0.5686	0.6029	0.5681	0.582	0.6043	0.5733	0.5653	0.5926
ENSG00000129295	LRRC6	0.2116	0.2371	0.3204	0.2281	0.2488	0.2071	0.2445	0.2278	0.2113	0.2129	0.2119	0.2241	0.2509	0.2237	0.2112	0.211	0.2301	0.2257	0.215	0.2086	0.2216	0.2065
ENSG00000120662	MTRF1	0.4026	0.5641	0.701	0.5769	0.5173	0.7555	0.6981	0.666	0.7586	0.7631	0.4187	0.6579	0.697	0.6485	0.6578	0.4189	0.5601	0.5	0.4562	0.4615	0.4688	0.4465
ENSG00000152061	RABGAP1L	0.8275	0.8662	0.8906	0.8598	0.8549	0.8873	0.8913	0.8753	0.8848	0.8859	0.8265	0.8747	0.8907	0.8801	0.8726	0.8276	0.8668	0.8735	0.8738	0.8665	0.8672	0.8505
ENSG00000114993	RTKN	0.5933	0.6504	0.7242	0.5877	0.6065	0.6004	0.7326	0.5978	0.5739	0.5776	0.616	0.5766	0.6811	0.6373	0.5866	0.6239	0.6272	0.6119	0.6516	0.6294	0.6306	0.6377
ENSG00000122642	FKBP9	0.8055	0.7436	0.6319	0.7452	0.7392	0.7417	0.6334	0.6905	0.7488	0.7448	0.8047	0.6872	0.5859	0.6947	0.7599	0.8129	0.795	0.7623	0.7558	0.7897	0.7948	0.8081
ENSG00000109944	C11orf63	0.3541	0.3543	0.3085	0.3302	0.3525	0.3637	0.3095	0.3286	0.3451	0.3533	0.3608	0.3497	0.3026	0.3313	0.368	0.325	0.2834	0.2966	0.3071	0.3115	0.276	0.3255
ENSG00000111615	KRR1	0.8575	0.8674	0.8713	0.8477	0.8574	0.8242	0.873	0.8224	0.8178	0.8205	0.8546	0.8218	0.8584	0.8401	0.8362	0.8537	0.8467	0.8527	0.8504	0.8497	0.8457	0.8512
ENSG00000109971	HSPA8	0.3397	0.1991	0.2141	0.209	0.2226	0.2989	0.2018	0.2137	0.2541	0.2582	0.3123	0.2182	0.2325	0.2219	0.2735	0.3676	0.3446	0.2981	0.3139	0.353	0.3424	0.3567
ENSG00000120327	PCDHB14	0.3121	0.275	0.2153	0.2503	0.2874	0.266	0.2284	0.2254	0.2395	0.2411	0.2745	0.238	0.2215	0.2365	0.2653	0.3077	0.2777	0.3138	0.2949	0.3208	0.2909	0.306
ENSG00000117593	DARS2	0.519	0.6156	0.7312	0.5698	0.5847	0.5242	0.7334	0.5796	0.5339	0.5277	0.5514	0.559	0.703	0.6148	0.5424	0.5641	0.5963	0.5585	0.5903	0.5917	0.5823	0.5879
ENSG00000114450	GNB4	0.8174	0.7799	0.6498	0.7858	0.7767	0.7733	0.6576	0.7556	0.7764	0.7755	0.8176	0.7553	0.6541	0.7507	0.7926	0.8172	0.8004	0.7918	0.7931	0.801	0.7961	0.8134
ENSG00000167840	ZNF232	0.7461	0.749	0.6887	0.7757	0.7441	0.7731	0.7285	0.7997	0.7575	0.7675	0.7544	0.7927	0.7691	0.7952	0.7511	0.7607	0.7539	0.7836	0.8032	0.7852	0.778	0.7624
ENSG00000110108	TMEM109	0.6302	0.6576	0.6105	0.6528	0.6384	0.6268	0.6459	0.6823	0.6242	0.6233	0.6578	0.687	0.6666	0.6576	0.6406	0.6776	0.6325	0.6371	0.6193	0.6635	0.671	0.6817
ENSG00000120690	ELF1	0.4939	0.4105	0.3839	0.3916	0.406	0.4016	0.405	0.4204	0.4182	0.4065	0.4658	0.4265	0.4204	0.403	0.4082	0.4376	0.4254	0.4043	0.3905	0.4119	0.4243	0.4291
ENSG00000126778	SIX1	0.7837	0.702	0.6487	0.7097	0.6769	0.7871	0.6945	0.7342	0.7373	0.7514	0.7839	0.7271	0.6843	0.7283	0.7455	0.7768	0.7585	0.773	0.7867	0.7644	0.77	0.7752
ENSG00000187980	PLA2G2C	0.8694	0.8761	0.8567	0.8722	0.872	0.8392	0.8659	0.8688	0.8406	0.8393	0.8718	0.8699	0.8602	0.8698	0.8597	0.873	0.8688	0.8696	0.8632	0.8701	0.8743	0.8721
ENSG00000111404	RERGL	0.2601	0.2863	0.2058	0.2444	0.2609	0.3001	0.229	0.2444	0.2665	0.2814	0.2851	0.2551	0.2297	0.2515	0.2816	0.2392	0.2148	0.243	0.2534	0.2235	0.2188	0.2596
ENSG00000083097	DOPEY1	0.6364	0.5083	0.6552	0.5353	0.6019	0.6262	0.5692	0.5123	0.5673	0.5785	0.6308	0.5128	0.5818	0.5	0.5895	0.6492	0.6084	0.6027	0.6191	0.6292	0.6368	0.6369
ENSG00000129484	PARP2	0.2738	0.335	0.2976	0.3176	0.3358	0.2828	0.2766	0.3059	0.2948	0.3114	0.278	0.3107	0.2728	0.2999	0.2861	0.2932	0.2746	0.2843	0.3335	0.3142	0.2726	0.3047
ENSG00000115596	WNT6	0.2985	0.2897	0.3404	0.3014	0.3144	0.2788	0.2948	0.2931	0.2841	0.2657	0.2925	0.2914	0.2668	0.302	0.2906	0.3026	0.2954	0.2863	0.2801	0.3158	0.2933	0.2964
ENSG00000127824	TUBA4A	0.7403	0.7305	0.7379	0.7389	0.7206	0.7902	0.7301	0.7488	0.7971	0.7954	0.7386	0.7481	0.7271	0.7424	0.7757	0.7448	0.7564	0.7168	0.6868	0.7219	0.7265	0.7362
ENSG00000115128	NA	0.1612	0.1603	0.16	0.1597	0.1591	0.1614	0.1598	0.1599	0.1614	0.1603	0.1624	0.1607	0.1592	0.1606	0.1604	0.1664	0.1665	0.1637	0.1678	0.1782	0.1668	0.1674
ENSG00000130309	COLGALT1	0.5885	0.5276	0.4692	0.5059	0.4831	0.5901	0.5	0.5249	0.5872	0.6088	0.5612	0.5149	0.4662	0.5316	0.5475	0.5373	0.5158	0.5493	0.5551	0.5	0.5145	0.5341
ENSG00000128016	ZFP36	0.5552	0.4796	0.4186	0.4731	0.4466	0.5434	0.4499	0.4652	0.5119	0.5392	0.5343	0.4639	0.4012	0.4677	0.5133	0.5308	0.5081	0.5229	0.561	0.5241	0.5071	0.532
ENSG00000112218	GPR63	0.8812	0.8889	0.8888	0.8871	0.8844	0.8917	0.8907	0.8893	0.8915	0.8918	0.8817	0.8893	0.889	0.8909	0.8905	0.8807	0.8855	0.8873	0.8887	0.8849	0.8829	0.8818
ENSG00000110060	PUS3	0.2208	0.1979	0.1826	0.208	0.1992	0.2165	0.1886	0.2079	0.2212	0.2485	0.1926	0.2084	0.2058	0.2023	0.2045	0.1819	0.2012	0.1964	0.1912	0.1827	0.1877	0.1836
ENSG00000115255	REEP6	0.4104	0.533	0.5	0.5414	0.5189	0.5	0.5142	0.5624	0.5322	0.5274	0.4463	0.5754	0.5105	0.5417	0.5086	0.4247	0.4396	0.4677	0.4484	0.4278	0.4312	0.41
ENSG00000109689	STIM2	0.7825	0.7663	0.8065	0.7252	0.7489	0.7829	0.8136	0.7312	0.7383	0.753	0.7773	0.7302	0.7706	0.7521	0.7392	0.7767	0.7627	0.7982	0.7929	0.7805	0.7866	0.7719
ENSG00000126070	AGO3	0.9071	0.9072	0.9062	0.9073	0.9071	0.9056	0.907	0.9074	0.9045	0.904	0.9072	0.9074	0.9072	0.9075	0.907	0.9066	0.9072	0.9074	0.9074	0.9074	0.9073	0.9072
ENSG00000094796	KRT31	0.2098	0.2234	0.2291	0.2051	0.2128	0.2044	0.2517	0.2066	0.1965	0.217	0.216	0.2064	0.2115	0.2179	0.2037	0.2186	0.2118	0.2096	0.2141	0.211	0.2125	0.2247
ENSG00000125726	CD70	0.1992	0.1871	0.185	0.1941	0.1885	0.2161	0.1835	0.1964	0.2063	0.2074	0.2019	0.1957	0.1945	0.1945	0.2076	0.1987	0.1971	0.2017	0.2053	0.1997	0.199	0.1968
ENSG00000197375	SLC22A5	0.688	0.5371	0.5	0.5303	0.5132	0.6812	0.5163	0.5491	0.6337	0.6473	0.667	0.5545	0.4949	0.5564	0.6358	0.6515	0.6124	0.6343	0.6337	0.6172	0.618	0.6336
ENSG00000125148	MT2A	0.682	0.688	0.6914	0.6398	0.6684	0.5814	0.6846	0.583	0.6159	0.5979	0.6818	0.5833	0.6137	0.6079	0.6259	0.6886	0.6658	0.6311	0.6074	0.6474	0.6519	0.6709
ENSG00000105717	PBX4	0.507	0.5451	0.4919	0.4837	0.5051	0.5214	0.5846	0.5198	0.527	0.5089	0.5379	0.5441	0.4614	0.5683	0.5384	0.6009	0.5943	0.6257	0.6092	0.5886	0.6094	0.5834
ENSG00000126267	COX6B1	0.1955	0.1738	0.1674	0.1737	0.1784	0.181	0.1685	0.1741	0.1793	0.1764	0.1989	0.1748	0.169	0.1749	0.1847	0.2084	0.2012	0.1847	0.1891	0.1942	0.1985	0.2034
ENSG00000115325	DOK1	0.4717	0.5	0.689	0.5394	0.6279	0.4413	0.5882	0.5113	0.4909	0.4699	0.4549	0.5149	0.5689	0.5	0.4692	0.4477	0.4942	0.5	0.4441	0.4583	0.5444	0.4591
ENSG00000115194	SLC30A3	0.4063	0.4762	0.4595	0.4435	0.4688	0.3816	0.4183	0.4177	0.3898	0.3879	0.4085	0.4412	0.3781	0.4347	0.4244	0.4435	0.4388	0.4721	0.5266	0.4688	0.4446	0.4698
ENSG00000112799	LY86	0.2331	0.2207	0.222	0.2422	0.2359	0.253	0.2165	0.2579	0.2482	0.2473	0.2399	0.2439	0.2436	0.2459	0.2455	0.2371	0.2448	0.2439	0.2404	0.2393	0.2443	0.2408
ENSG00000113749	HRH2	0.7453	0.7245	0.587	0.7265	0.719	0.6593	0.6092	0.6964	0.704	0.6983	0.7431	0.703	0.6043	0.6872	0.7031	0.7438	0.7221	0.6934	0.6679	0.7061	0.71	0.7287
ENSG00000118762	PKD2	0.8645	0.8531	0.7201	0.8612	0.8517	0.8629	0.757	0.8591	0.8658	0.8654	0.8637	0.8595	0.8244	0.8557	0.8651	0.8653	0.8629	0.8572	0.8509	0.8588	0.8596	0.8629
ENSG00000119812	FAM98A	0.6831	0.5267	0.5186	0.5335	0.5183	0.6483	0.5065	0.5486	0.5958	0.6011	0.6633	0.5593	0.5118	0.5382	0.6237	0.6972	0.6539	0.6549	0.6639	0.6919	0.6673	0.6878
ENSG00000129925	TMEM8A	0.5711	0.5784	0.5413	0.5497	0.5367	0.6045	0.5641	0.557	0.5958	0.6087	0.5646	0.5619	0.5101	0.5632	0.5764	0.5639	0.555	0.5976	0.6253	0.5629	0.5734	0.5734
ENSG00000113272	THG1L	0.8065	0.7491	0.6376	0.7579	0.7445	0.7444	0.6563	0.7223	0.7618	0.7562	0.8011	0.7212	0.6346	0.7156	0.7649	0.8045	0.788	0.7627	0.752	0.7763	0.7767	0.7931
ENSG00000130203	APOE	0.1536	0.1536	0.1536	0.1536	0.1536	0.1536	0.1536	0.1536	0.1536	0.1536	0.1536	0.1536	0.1536	0.1536	0.1536	0.1536	0.1536	0.1536	0.1536	0.1536	0.1536	0.1536
ENSG00000116251	RPL22	0.6562	0.463	0.4874	0.4789	0.5062	0.5445	0.4517	0.4808	0.5235	0.5195	0.604	0.5	0.4531	0.486	0.5517	0.6265	0.6081	0.6161	0.5883	0.6154	0.6133	0.6164
ENSG00000130177	CDC16	0.181	0.2012	0.1913	0.1985	0.1954	0.179	0.1998	0.1992	0.1904	0.1819	0.1824	0.2023	0.2011	0.2007	0.1829	0.1833	0.1877	0.1868	0.1887	0.2152	0.1849	0.1898
ENSG00000068903	SIRT2	0.7283	0.6394	0.5339	0.6513	0.646	0.6218	0.4923	0.5803	0.6599	0.6412	0.7251	0.5892	0.4642	0.59	0.6667	0.7367	0.7146	0.6675	0.6464	0.6981	0.7019	0.7207
ENSG00000123609	NMI	0.4005	0.3347	0.2481	0.3	0.3255	0.36	0.2974	0.2925	0.3414	0.3521	0.3519	0.2987	0.2594	0.3132	0.339	0.3599	0.3394	0.3941	0.3786	0.3626	0.347	0.3649
ENSG00000122085	MTERFD2	0.7996	0.8387	0.8563	0.8344	0.8586	0.8216	0.8267	0.8236	0.8011	0.813	0.8052	0.828	0.8531	0.8293	0.8065	0.8015	0.7933	0.8284	0.8558	0.8217	0.8242	0.8038
ENSG00000101452	DHX35	0.6708	0.6427	0.6127	0.6581	0.619	0.6434	0.652	0.6872	0.6597	0.6381	0.6671	0.6682	0.6451	0.6471	0.6563	0.7045	0.678	0.6853	0.6803	0.6959	0.6971	0.7087
ENSG00000124440	HIF3A	0.8102	0.8731	0.8922	0.8603	0.8597	0.8409	0.8948	0.8651	0.8347	0.8403	0.8169	0.862	0.8882	0.8776	0.8359	0.816	0.8479	0.8624	0.8744	0.8582	0.8487	0.8259
ENSG00000125319	C17orf53	0.72	0.7206	0.5682	0.7163	0.7173	0.6153	0.5889	0.6724	0.6684	0.6552	0.7234	0.6881	0.5768	0.6659	0.6837	0.7291	0.706	0.6787	0.6803	0.6962	0.6953	0.7164
ENSG00000113248	PCDHB15	0.1766	0.1859	0.1897	0.1728	0.1771	0.1733	0.1837	0.1695	0.1678	0.1697	0.178	0.1678	0.1765	0.1686	0.1703	0.1806	0.1698	0.1724	0.1756	0.173	0.1712	0.1786
ENSG00000171903	CYP4F11	0.3762	0.3996	0.4507	0.4082	0.4053	0.3958	0.4381	0.4472	0.4154	0.4121	0.373	0.4362	0.4622	0.4164	0.382	0.3818	0.3757	0.3672	0.3664	0.3693	0.3668	0.3823
ENSG00000123643	SLC36A1	0.8966	0.8913	0.87	0.8895	0.8917	0.8574	0.8744	0.8786	0.8623	0.8592	0.8951	0.8821	0.8682	0.8812	0.8866	0.8949	0.8922	0.8915	0.8862	0.893	0.892	0.8932
ENSG00000122733	KIAA1045	0.8855	0.8986	0.9012	0.8958	0.8996	0.8637	0.9005	0.8928	0.8627	0.8634	0.8863	0.8912	0.9006	0.8942	0.8824	0.8855	0.8856	0.8885	0.8894	0.8863	0.8896	0.8855
ENSG00000170454	KRT75	0.3548	0.5182	0.4706	0.5215	0.4899	0.4056	0.5	0.5431	0.4729	0.4603	0.4067	0.5558	0.5211	0.511	0.4575	0.3337	0.3284	0.3682	0.343	0.3479	0.3191	0.3425
ENSG00000124578	HIST1H4G	0.1373	0.1373	0.1373	0.1373	0.1373	0.1373	0.1373	0.1373	0.1373	0.1373	0.1373	0.1373	0.1373	0.1373	0.1373	0.1373	0.1373	0.1373	0.1373	0.1373	0.1373	0.1373
ENSG00000129048	ACKR4	0.5178	0.3435	0.3523	0.3616	0.3525	0.4934	0.3661	0.3664	0.431	0.4433	0.4932	0.3636	0.3566	0.3745	0.4508	0.5339	0.5159	0.4821	0.5132	0.5272	0.5127	0.526
ENSG00000119669	IRF2BPL	0.4918	0.4174	0.4255	0.5706	0.4317	0.7792	0.43	0.6811	0.7792	0.7834	0.4935	0.6719	0.5797	0.6359	0.6975	0.4925	0.5945	0.5437	0.5169	0.5216	0.5191	0.5
ENSG00000197562	RAB40C	0.8424	0.8329	0.724	0.8397	0.8293	0.8115	0.7771	0.8354	0.8116	0.8125	0.8438	0.836	0.804	0.838	0.8336	0.8453	0.8433	0.8464	0.852	0.8465	0.8457	0.8454
ENSG00000125505	MBOAT7	0.7203	0.6864	0.8105	0.7744	0.7824	0.8434	0.7332	0.7999	0.8443	0.8461	0.7127	0.7975	0.8093	0.7756	0.8025	0.6969	0.7236	0.7067	0.6882	0.6783	0.7056	0.6854
ENSG00000117507	FMO6P	0.8055	0.772	0.7469	0.7918	0.8033	0.7472	0.7258	0.7537	0.765	0.7562	0.8101	0.7545	0.7686	0.758	0.7812	0.8129	0.8103	0.7804	0.7892	0.807	0.806	0.8133
ENSG00000188404	SELL	0.8414	0.8291	0.8	0.8199	0.8242	0.7885	0.802	0.7791	0.7926	0.79	0.8408	0.782	0.7654	0.7946	0.8219	0.8431	0.8366	0.8262	0.8239	0.8342	0.834	0.8395
ENSG00000122507	BBS9	0.864	0.8466	0.7115	0.8506	0.8485	0.8091	0.7301	0.8176	0.8231	0.8147	0.8634	0.8207	0.7567	0.82	0.8519	0.8653	0.8609	0.8502	0.8447	0.8575	0.8583	0.8621
ENSG00000120318	ARAP3	0.3564	0.4737	0.4404	0.4878	0.469	0.3934	0.4494	0.5165	0.4584	0.4441	0.3804	0.5163	0.4454	0.4818	0.4458	0.3592	0.3764	0.4077	0.3727	0.3628	0.3776	0.3537
ENSG00000169126	ARMC4	0.5	0.4574	0.5073	0.5	0.4522	0.5301	0.512	0.5166	0.5327	0.5285	0.5459	0.5127	0.517	0.5304	0.5453	0.5523	0.5822	0.5391	0.5837	0.5823	0.5625	0.5805
ENSG00000008853	RHOBTB2	0.6994	0.6359	0.6546	0.6554	0.6081	0.7073	0.6708	0.7126	0.7043	0.6969	0.6977	0.6952	0.6519	0.7007	0.6917	0.718	0.7111	0.7227	0.7009	0.7146	0.7376	0.7239
ENSG00000125124	BBS2	0.3927	0.3294	0.3987	0.3501	0.3371	0.3521	0.3867	0.4147	0.3619	0.3467	0.3634	0.4064	0.4025	0.3694	0.3463	0.4257	0.4239	0.3733	0.377	0.4179	0.4146	0.4174
ENSG00000058262	SEC61A1	0.6723	0.7347	0.7539	0.7456	0.7754	0.6675	0.726	0.735	0.6894	0.6885	0.6847	0.7413	0.7436	0.7185	0.6904	0.677	0.6494	0.6885	0.7062	0.6622	0.6886	0.6644
ENSG00000104938	CLEC4M	0.3331	0.5769	0.6994	0.4458	0.5371	0.3205	0.692	0.4197	0.3303	0.3276	0.332	0.4144	0.5639	0.4646	0.3295	0.3525	0.3809	0.4002	0.4208	0.3842	0.3669	0.3666
ENSG00000124469	CEACAM8	0.56	0.5	0.4627	0.6237	0.4877	0.802	0.4709	0.7154	0.803	0.8065	0.5575	0.7128	0.5878	0.6783	0.7369	0.559	0.6363	0.601	0.5896	0.5668	0.5657	0.5703
ENSG00000112367	FIG4	0.2418	0.2051	0.2313	0.2141	0.2221	0.2288	0.2067	0.2153	0.2133	0.2107	0.2266	0.2129	0.2133	0.2128	0.2178	0.2275	0.2369	0.2258	0.225	0.2308	0.2313	0.2335
ENSG00000128346	C22orf23	0.5377	0.4218	0.4264	0.5687	0.423	0.7793	0.4214	0.6704	0.7771	0.7811	0.5467	0.6721	0.5549	0.6277	0.7076	0.5805	0.6286	0.5739	0.5483	0.6105	0.5938	0.5865
ENSG00000129351	ILF3	0.7171	0.6863	0.6376	0.6793	0.6412	0.6969	0.6699	0.6968	0.7089	0.7125	0.6918	0.6835	0.6288	0.6913	0.6835	0.6805	0.6582	0.7101	0.7025	0.6695	0.6564	0.6799
ENSG00000251655	PRB1	0.1509	0.1591	0.1545	0.1543	0.1533	0.1532	0.1573	0.1595	0.1551	0.1546	0.1516	0.1571	0.1559	0.1598	0.1537	0.1515	0.1533	0.1533	0.1545	0.1517	0.1532	0.1506
ENSG00000067798	NAV3	0.8554	0.7942	0.6917	0.808	0.8033	0.7959	0.711	0.7734	0.8047	0.8005	0.849	0.7796	0.7016	0.7732	0.8244	0.847	0.8314	0.8277	0.8134	0.8295	0.8307	0.8382
ENSG00000129173	E2F8	0.3689	0.3644	0.263	0.327	0.3586	0.3685	0.2894	0.3098	0.3493	0.3645	0.3584	0.3435	0.2759	0.3218	0.368	0.3498	0.3229	0.3737	0.3583	0.3553	0.3316	0.3574
ENSG00000121210	KIAA0922	0.3725	0.2982	0.2921	0.2934	0.2952	0.4413	0.3143	0.2946	0.3647	0.3889	0.4041	0.2947	0.3187	0.3078	0.3896	0.4566	0.4279	0.3895	0.4172	0.4464	0.4536	0.4647
ENSG00000104093	DMXL2	0.7002	0.6202	0.6922	0.6354	0.6915	0.6504	0.6287	0.5924	0.6235	0.6262	0.6809	0.5981	0.6331	0.5792	0.6366	0.6696	0.6378	0.6557	0.6683	0.6569	0.656	0.6634
ENSG00000123307	NEUROD4	0.7716	0.7201	0.7649	0.7276	0.7645	0.7629	0.737	0.7031	0.7201	0.7196	0.7709	0.7135	0.7564	0.714	0.7304	0.7736	0.7526	0.767	0.7787	0.7655	0.7783	0.7721
ENSG00000113595	TRIM23	0.8255	0.7457	0.6432	0.7618	0.7527	0.7587	0.6482	0.7138	0.7595	0.7562	0.818	0.7194	0.6646	0.7185	0.7781	0.8201	0.8079	0.7956	0.7874	0.8079	0.8065	0.8144
ENSG00000106526	ACTR3C	0.8014	0.7333	0.6969	0.748	0.7106	0.7959	0.7379	0.7708	0.766	0.7801	0.7972	0.7631	0.716	0.7675	0.7653	0.8026	0.7844	0.7948	0.8101	0.7943	0.795	0.7985
ENSG00000104635	SLC39A14	0.6856	0.7442	0.8172	0.7587	0.7128	0.8557	0.8155	0.8208	0.8565	0.8582	0.6895	0.8179	0.8219	0.8064	0.8123	0.6682	0.7318	0.7124	0.6839	0.717	0.677	0.67
ENSG00000123143	PKN1	0.2783	0.3069	0.23	0.2634	0.2895	0.315	0.2555	0.2563	0.2895	0.2982	0.298	0.2784	0.242	0.2732	0.3013	0.2619	0.2528	0.2643	0.2777	0.2463	0.248	0.2753
ENSG00000122859	NEUROG3	0.4721	0.4074	0.3445	0.3979	0.3876	0.5159	0.3786	0.4011	0.4563	0.4757	0.4893	0.4051	0.3672	0.4068	0.4761	0.4716	0.4522	0.4616	0.5	0.476	0.4723	0.4928
ENSG00000103490	PYCARD	0.1535	0.1555	0.1553	0.157	0.1547	0.1568	0.1552	0.1616	0.1608	0.1611	0.1543	0.1621	0.1574	0.1601	0.1578	0.1538	0.1556	0.1547	0.156	0.154	0.1561	0.1536
ENSG00000120526	NUDCD1	0.5706	0.6613	0.7703	0.5739	0.6467	0.4844	0.7655	0.5702	0.5264	0.5276	0.5118	0.5732	0.6816	0.5926	0.5262	0.5287	0.5632	0.5972	0.556	0.5905	0.5574	0.5305
ENSG00000124226	RNF114	0.8382	0.7879	0.6925	0.8082	0.791	0.7997	0.7267	0.7889	0.7998	0.8011	0.8402	0.7903	0.7462	0.7942	0.8227	0.8424	0.8388	0.8261	0.8316	0.8379	0.8385	0.8422
ENSG00000127445	PIN1	0.3808	0.3682	0.385	0.3532	0.3296	0.3798	0.4005	0.3565	0.3721	0.3913	0.3496	0.3419	0.4035	0.3592	0.3368	0.3401	0.3227	0.3388	0.3478	0.3205	0.3158	0.3449
ENSG00000115268	RPS15	0.2474	0.2633	0.2547	0.2847	0.2509	0.2737	0.275	0.274	0.2833	0.2798	0.2545	0.2647	0.2597	0.264	0.2758	0.24	0.254	0.2521	0.2562	0.2408	0.2389	0.2393
ENSG00000130584	ZBTB46	0.8659	0.8247	0.7385	0.8277	0.8262	0.8259	0.7592	0.8022	0.8227	0.8218	0.8654	0.8016	0.7468	0.8006	0.8448	0.8699	0.861	0.8513	0.8493	0.8609	0.8665	0.8675
ENSG00000121898	CPXM2	0.3797	0.3298	0.372	0.3382	0.3533	0.3425	0.3325	0.3206	0.3272	0.3253	0.3581	0.3188	0.3226	0.3256	0.3528	0.3684	0.3382	0.3357	0.3356	0.3421	0.3326	0.3509
ENSG00000269741	NA	0.3211	0.3855	0.4106	0.3411	0.3852	0.3237	0.4209	0.328	0.3119	0.3247	0.333	0.3326	0.354	0.3409	0.3202	0.3341	0.3565	0.3393	0.3431	0.3394	0.356	0.331
ENSG00000128322	IGLL1	0.3429	0.4731	0.4485	0.485	0.4618	0.3884	0.4466	0.5	0.4574	0.4426	0.3668	0.5159	0.4415	0.4792	0.4407	0.3546	0.3689	0.401	0.3637	0.3542	0.3571	0.3411
ENSG00000116095	PLEKHA3	0.4822	0.4603	0.4312	0.4536	0.4534	0.556	0.4295	0.4764	0.5365	0.5546	0.5	0.4899	0.443	0.4716	0.5174	0.4563	0.4459	0.4729	0.4905	0.4599	0.4345	0.4612
ENSG00000124260	MAGEA10	0.5473	0.5065	0.561	0.5633	0.5	0.566	0.5664	0.5781	0.5808	0.5811	0.5837	0.5691	0.5763	0.5872	0.5849	0.5864	0.6132	0.5741	0.6141	0.6126	0.5946	0.6102
ENSG00000053371	AKR7A2	0.2077	0.2032	0.1912	0.1921	0.1968	0.1929	0.1933	0.1905	0.1912	0.1873	0.2048	0.2042	0.1939	0.1909	0.1952	0.2199	0.2119	0.1971	0.2002	0.2482	0.2108	0.2139
ENSG00000116704	SLC35D1	0.8848	0.8566	0.7509	0.8612	0.856	0.8583	0.7845	0.8435	0.8508	0.8541	0.8826	0.849	0.7934	0.8469	0.873	0.8833	0.8758	0.8816	0.8818	0.881	0.8795	0.8818
ENSG00000125037	EMC3	0.5944	0.5117	0.4854	0.5195	0.5	0.6322	0.5	0.5222	0.5912	0.6049	0.6041	0.531	0.4779	0.5243	0.5996	0.59	0.5721	0.5801	0.6073	0.5834	0.5677	0.5867
ENSG00000117280	RAB7L1	0.5478	0.6726	0.7904	0.5993	0.6456	0.6427	0.7868	0.5975	0.6303	0.6435	0.5607	0.5955	0.7144	0.6236	0.6029	0.5677	0.5967	0.6152	0.6179	0.5881	0.5812	0.5588
ENSG00000127452	FBXL12	0.6239	0.5682	0.6158	0.6186	0.5594	0.6312	0.629	0.6487	0.6396	0.6297	0.648	0.6502	0.6468	0.6563	0.6477	0.6564	0.6825	0.6532	0.6838	0.7079	0.6692	0.681
ENSG00000118777	ABCG2	0.551	0.5625	0.7278	0.5983	0.6606	0.5114	0.6574	0.5658	0.5491	0.5532	0.5317	0.5681	0.672	0.5285	0.5425	0.5146	0.4933	0.4884	0.4764	0.5	0.521	0.4836
ENSG00000115365	LANCL1	0.8563	0.8429	0.8364	0.8509	0.8351	0.874	0.8383	0.8564	0.8756	0.875	0.8551	0.8548	0.8379	0.8535	0.868	0.858	0.8609	0.8497	0.8383	0.8517	0.8551	0.8567
ENSG00000167491	GATAD2A	0.7409	0.6491	0.6919	0.7132	0.63	0.7603	0.7138	0.7439	0.7319	0.7352	0.7456	0.7463	0.6964	0.7213	0.7269	0.7677	0.7525	0.7373	0.7581	0.7971	0.7691	0.7643
ENSG00000128228	SDF2L1	0.161	0.1664	0.172	0.162	0.1679	0.1579	0.1701	0.1657	0.1589	0.1575	0.1596	0.1639	0.1635	0.1641	0.1602	0.1604	0.1632	0.1633	0.1613	0.1606	0.1627	0.162
ENSG00000112039	FANCE	0.455	0.3319	0.3502	0.3511	0.3395	0.4186	0.3439	0.3842	0.4064	0.3898	0.4386	0.3911	0.3917	0.3795	0.4159	0.4849	0.4687	0.4433	0.4412	0.4725	0.4636	0.4744
ENSG00000122375	OPN4	0.4402	0.407	0.4813	0.4067	0.4254	0.4423	0.4237	0.3925	0.4014	0.3996	0.4706	0.3988	0.3988	0.3989	0.4313	0.524	0.5183	0.4505	0.4486	0.5184	0.5345	0.5411
ENSG00000121039	RDH10	0.747	0.7309	0.7665	0.7467	0.765	0.7541	0.7553	0.7513	0.725	0.7422	0.7554	0.7455	0.8024	0.7555	0.7265	0.752	0.7468	0.7415	0.7734	0.7515	0.7557	0.76
ENSG00000116039	ATP6V1B1	0.3214	0.3336	0.4088	0.3353	0.3411	0.3356	0.3675	0.3425	0.33	0.338	0.3136	0.3303	0.3733	0.3387	0.3225	0.3009	0.3155	0.313	0.3122	0.3026	0.3098	0.3076
ENSG00000125166	GOT2	0.7978	0.7874	0.8112	0.7752	0.803	0.7306	0.7942	0.726	0.7395	0.7311	0.7927	0.7218	0.7715	0.7353	0.7578	0.7946	0.7824	0.774	0.761	0.7792	0.783	0.7853
ENSG00000130182	ZSCAN10	0.1673	0.1689	0.1677	0.1705	0.1678	0.1711	0.1671	0.1752	0.1753	0.1771	0.1666	0.175	0.1727	0.1724	0.1714	0.1658	0.1673	0.1664	0.1677	0.1659	0.1676	0.1648
ENSG00000115844	DLX2	0.5494	0.491	0.4847	0.6085	0.4764	0.8041	0.4675	0.711	0.8034	0.8074	0.5603	0.7144	0.6092	0.679	0.7365	0.5403	0.6276	0.5973	0.5699	0.5569	0.5704	0.5609
ENSG00000242715	CCDC169	0.2956	0.264	0.2807	0.2793	0.2787	0.2764	0.2676	0.2782	0.2678	0.2593	0.2853	0.2689	0.263	0.284	0.284	0.2957	0.2854	0.2775	0.2728	0.2872	0.2856	0.2924
ENSG00000110852	CLEC2B	0.1886	0.1964	0.1864	0.2067	0.1911	0.2143	0.1974	0.2203	0.2197	0.2209	0.1884	0.2185	0.2147	0.2186	0.2109	0.1857	0.1979	0.1975	0.1945	0.1887	0.1944	0.1854
ENSG00000126003	PLAGL2	0.8846	0.8926	0.8955	0.8887	0.8935	0.8545	0.8952	0.8829	0.8564	0.8555	0.8852	0.8841	0.8936	0.8874	0.8773	0.8833	0.8847	0.8856	0.8845	0.887	0.8878	0.8838
ENSG00000111247	RAD51AP1	0.7301	0.8465	0.874	0.8367	0.8413	0.8708	0.8713	0.8578	0.8712	0.8719	0.734	0.8557	0.8703	0.856	0.8524	0.7242	0.7854	0.7942	0.7774	0.7399	0.7485	0.731
ENSG00000110328	GALNT18	0.2219	0.2007	0.1893	0.2075	0.2023	0.2397	0.1973	0.2105	0.2359	0.231	0.2184	0.2196	0.209	0.2148	0.2285	0.2207	0.2204	0.2265	0.2253	0.2202	0.2187	0.2232
ENSG00000126460	PRRG2	0.4274	0.396	0.4442	0.3846	0.3974	0.4474	0.4128	0.3717	0.3798	0.3963	0.4797	0.3633	0.3905	0.373	0.4253	0.5319	0.5	0.4348	0.4519	0.5288	0.5347	0.5477
ENSG00000131127	ZNF141	0.612	0.5469	0.5435	0.5501	0.5449	0.5422	0.5284	0.5587	0.5709	0.5511	0.5947	0.5702	0.522	0.5471	0.5731	0.5772	0.5734	0.583	0.5907	0.5575	0.5633	0.574
ENSG00000197079	KRT35	0.2697	0.2567	0.2763	0.2775	0.2608	0.2586	0.2744	0.2515	0.2559	0.2487	0.2594	0.2457	0.2454	0.241	0.2578	0.2458	0.2632	0.2471	0.2496	0.237	0.2387	0.2479
ENSG00000111266	DUSP16	0.7172	0.7569	0.8007	0.7734	0.7183	0.8393	0.8117	0.816	0.838	0.8399	0.7289	0.8104	0.8159	0.8136	0.8085	0.7275	0.7588	0.7656	0.7814	0.7476	0.735	0.7365
ENSG00000126246	IGFLR1	0.3405	0.3239	0.324	0.3237	0.3186	0.3457	0.3339	0.3486	0.3522	0.3472	0.3296	0.3535	0.358	0.3491	0.3393	0.3434	0.3356	0.352	0.3412	0.3438	0.3687	0.355
ENSG00000114354	TFG	0.2374	0.2228	0.2084	0.223	0.2225	0.252	0.2138	0.23	0.2382	0.2452	0.24	0.2391	0.2184	0.2301	0.2471	0.2366	0.2405	0.2449	0.2447	0.24	0.2432	0.2365
ENSG00000089157	RPLP0	0.5405	0.5814	0.5098	0.5158	0.5401	0.5816	0.6017	0.5718	0.5913	0.5755	0.5546	0.6058	0.4921	0.6208	0.5907	0.5786	0.5947	0.6583	0.6388	0.5786	0.5953	0.5612
ENSG00000117868	ESYT2	0.7639	0.7423	0.7751	0.8041	0.7724	0.8665	0.7541	0.8394	0.868	0.87	0.7493	0.8357	0.8185	0.8215	0.8321	0.7309	0.7597	0.7597	0.7469	0.7172	0.7307	0.7281
ENSG00000119777	TMEM214	0.848	0.8283	0.6678	0.8325	0.83	0.786	0.6965	0.7957	0.8016	0.7935	0.8474	0.8	0.7099	0.7976	0.8341	0.85	0.8444	0.8306	0.8249	0.841	0.8412	0.846
ENSG00000130244	FAM98C	0.392	0.492	0.4315	0.5	0.4605	0.4123	0.4812	0.5408	0.4815	0.4749	0.3975	0.5398	0.4593	0.5	0.4385	0.3522	0.3646	0.4017	0.3716	0.3459	0.3537	0.3512
ENSG00000125414	MYH2	0.2318	0.2602	0.1792	0.216	0.234	0.2702	0.2007	0.214	0.2413	0.2556	0.2557	0.2265	0.1986	0.2231	0.254	0.2095	0.1903	0.2201	0.2303	0.1959	0.1935	0.2333
ENSG00000111490	TBC1D30	0.8611	0.8922	0.8993	0.8935	0.8929	0.8963	0.8993	0.8986	0.8951	0.8955	0.8724	0.898	0.9015	0.8992	0.8923	0.8336	0.8874	0.8937	0.8947	0.8898	0.8896	0.8811
ENSG00000114054	PCCB	0.8813	0.8946	0.8958	0.8895	0.8947	0.8502	0.8955	0.885	0.8548	0.8545	0.8805	0.8853	0.8923	0.8867	0.8703	0.8798	0.8756	0.8809	0.8773	0.8795	0.8777	0.8766
ENSG00000100890	KIAA0391	0.2341	0.2211	0.2142	0.2242	0.2222	0.2286	0.2123	0.2293	0.2295	0.2306	0.233	0.2244	0.2168	0.223	0.234	0.2454	0.2394	0.2224	0.2274	0.2321	0.2382	0.2388
ENSG00000204604	ZNF468	0.7928	0.8047	0.6708	0.7804	0.7559	0.84	0.7483	0.8203	0.815	0.8305	0.7978	0.8201	0.7704	0.8093	0.8233	0.7532	0.7316	0.806	0.8118	0.748	0.7386	0.7602
ENSG00000087116	ADAMTS2	0.7534	0.6811	0.6677	0.6996	0.6822	0.7624	0.6664	0.6768	0.7187	0.7254	0.7555	0.6769	0.6179	0.6945	0.7353	0.7748	0.7461	0.7675	0.7973	0.7691	0.7695	0.771
ENSG00000116741	RGS2	0.5891	0.5551	0.4813	0.5806	0.5571	0.5359	0.5281	0.6094	0.5602	0.5505	0.5706	0.6111	0.5288	0.5753	0.5555	0.5532	0.5366	0.5622	0.5434	0.5517	0.5362	0.5434
ENSG00000063761	ADCK1	0.3726	0.3784	0.4194	0.3745	0.397	0.3461	0.4134	0.3904	0.3508	0.3352	0.3476	0.3856	0.423	0.3884	0.3579	0.3942	0.4015	0.4325	0.3935	0.4157	0.4241	0.3948
ENSG00000118434	SPACA1	0.3287	0.349	0.2929	0.3335	0.3411	0.3605	0.3175	0.3444	0.3478	0.341	0.345	0.3543	0.2936	0.3477	0.3524	0.3136	0.321	0.3255	0.3261	0.3265	0.3136	0.3391
ENSG00000112659	CUL9	0.8512	0.8305	0.6911	0.8384	0.8318	0.7931	0.7211	0.8168	0.8085	0.8033	0.8504	0.8192	0.7507	0.8131	0.834	0.8536	0.8458	0.8319	0.8236	0.8417	0.8427	0.8481
ENSG00000125447	GGA3	0.8197	0.8491	0.8685	0.865	0.8408	0.8913	0.8759	0.8827	0.8887	0.8899	0.8236	0.8817	0.8854	0.8843	0.8797	0.8263	0.8716	0.8728	0.8831	0.8735	0.8701	0.8604
ENSG00000116641	DOCK7	0.4363	0.3553	0.2747	0.3316	0.3537	0.3889	0.2916	0.3411	0.3722	0.3668	0.4367	0.3541	0.3066	0.3423	0.3895	0.366	0.3502	0.3521	0.344	0.3372	0.3437	0.3749
ENSG00000121406	ZNF549	0.8858	0.8925	0.8857	0.8884	0.8915	0.8653	0.8881	0.8826	0.8607	0.8635	0.8857	0.8804	0.8861	0.8848	0.8779	0.8861	0.8827	0.8874	0.8853	0.8853	0.8896	0.8864
ENSG00000128266	GNAZ	0.5346	0.6463	0.7637	0.5671	0.6114	0.5433	0.7637	0.5677	0.5364	0.5353	0.518	0.5557	0.6902	0.5828	0.5197	0.5306	0.5626	0.5421	0.5603	0.5546	0.5346	0.5317
ENSG00000128253	RFPL2	0.3199	0.2678	0.2496	0.256	0.2589	0.3305	0.2601	0.2356	0.2612	0.2785	0.3484	0.2248	0.246	0.2401	0.3046	0.4043	0.3689	0.3091	0.3291	0.3821	0.4028	0.4208
ENSG00000112062	MAPK14	0.8505	0.8327	0.7094	0.8415	0.8267	0.8224	0.75	0.8272	0.8203	0.8222	0.854	0.8323	0.7573	0.8244	0.8391	0.8529	0.8433	0.8364	0.8377	0.8465	0.8447	0.851
ENSG00000213465	ARL2	0.3087	0.3629	0.5882	0.378	0.4896	0.2831	0.4362	0.306	0.2856	0.2894	0.3074	0.3123	0.4478	0.2872	0.2835	0.2871	0.2634	0.2665	0.2606	0.2651	0.3137	0.2709
ENSG00000130005	GAMT	0.2191	0.2093	0.208	0.2073	0.2114	0.2137	0.2056	0.2052	0.2088	0.2125	0.2261	0.2066	0.2001	0.208	0.2151	0.2317	0.2171	0.2181	0.2316	0.219	0.2225	0.2276
ENSG00000132185	FCRLA	0.3485	0.3538	0.3932	0.3421	0.3599	0.3278	0.3667	0.3264	0.3153	0.3175	0.3346	0.3255	0.3426	0.3335	0.3308	0.3398	0.3374	0.3319	0.3359	0.3399	0.336	0.3398
ENSG00000164627	KIF6	0.8927	0.898	0.8856	0.903	0.9005	0.905	0.8837	0.9047	0.9052	0.9052	0.896	0.9047	0.9027	0.9038	0.904	0.8919	0.8992	0.8998	0.8999	0.8977	0.8985	0.8966
ENSG00000124785	NRN1	0.3322	0.6907	0.8033	0.5191	0.6345	0.3274	0.798	0.4893	0.354	0.3388	0.3434	0.4791	0.7138	0.5496	0.3462	0.3541	0.4288	0.4432	0.4001	0.3914	0.3983	0.3561
ENSG00000127527	EPS15L1	0.7275	0.7723	0.7964	0.7989	0.8121	0.7217	0.7818	0.8087	0.7436	0.7419	0.7458	0.8081	0.827	0.7981	0.7423	0.7377	0.75	0.7364	0.7541	0.7436	0.752	0.7416
ENSG00000125975	C20orf173	0.2965	0.2485	0.2259	0.2593	0.2549	0.3043	0.259	0.2611	0.2873	0.294	0.2832	0.252	0.2465	0.2539	0.3048	0.2935	0.2672	0.2703	0.2855	0.2635	0.2636	0.2722
ENSG00000124935	SCGB1D2	0.1812	0.1973	0.2078	0.2154	0.2099	0.1991	0.1964	0.2253	0.204	0.1971	0.191	0.211	0.2184	0.2134	0.1999	0.188	0.1965	0.2004	0.1898	0.2091	0.192	0.1941
ENSG00000122687	FTSJ2	0.6009	0.4938	0.4872	0.633	0.4751	0.8037	0.5092	0.738	0.8014	0.8044	0.6188	0.724	0.6567	0.6952	0.7439	0.6487	0.672	0.6291	0.6189	0.6403	0.6576	0.6553
ENSG00000112578	BYSL	0.4672	0.6389	0.7856	0.5578	0.6783	0.4324	0.7495	0.5	0.4572	0.4649	0.4565	0.4918	0.6971	0.5222	0.4232	0.4189	0.4483	0.4698	0.4429	0.4124	0.4653	0.4166
ENSG00000111203	ITFG2	0.6121	0.6484	0.5622	0.6519	0.6352	0.6082	0.6149	0.677	0.6407	0.6431	0.5968	0.6765	0.5845	0.653	0.6284	0.57	0.5567	0.6062	0.6058	0.5508	0.5512	0.5618
ENSG00000127666	TICAM1	0.3858	0.2636	0.2274	0.2625	0.2814	0.2893	0.2414	0.2451	0.2834	0.277	0.3577	0.2528	0.2368	0.2549	0.3026	0.3308	0.3042	0.2833	0.2793	0.2852	0.2974	0.3171
ENSG00000120952	PRAMEF2	0.2017	0.1975	0.1833	0.2152	0.1908	0.2162	0.2072	0.2029	0.2095	0.2072	0.2103	0.1961	0.1861	0.1927	0.209	0.2018	0.2067	0.1976	0.2044	0.1966	0.198	0.2056
ENSG00000111863	ADTRP	0.5756	0.4224	0.3905	0.5726	0.4247	0.7829	0.415	0.681	0.7828	0.7865	0.5542	0.6815	0.576	0.6415	0.7098	0.5359	0.6112	0.5708	0.5396	0.5411	0.542	0.5413
ENSG00000084674	APOB	0.3972	0.3317	0.2821	0.5	0.3304	0.7487	0.3028	0.6241	0.7504	0.7549	0.411	0.6212	0.4877	0.5741	0.649	0.411	0.5364	0.4623	0.4188	0.4202	0.4313	0.4307
ENSG00000113212	PCDHB7	0.4891	0.4093	0.4573	0.4525	0.4012	0.5584	0.4613	0.4711	0.5087	0.5262	0.5	0.455	0.4852	0.4548	0.5	0.5184	0.506	0.4928	0.5355	0.5252	0.5	0.5143
ENSG00000130037	KCNA5	0.4257	0.4475	0.4404	0.4214	0.4408	0.377	0.4289	0.3977	0.3737	0.3753	0.3967	0.4081	0.4301	0.405	0.4069	0.4466	0.4094	0.4662	0.4789	0.455	0.438	0.4503
ENSG00000118849	RARRES1	0.7378	0.6561	0.5631	0.6784	0.6649	0.6246	0.5632	0.6267	0.6629	0.6486	0.7327	0.6246	0.5736	0.6192	0.6726	0.7345	0.7126	0.669	0.6442	0.6961	0.7015	0.7204
ENSG00000125755	SYMPK	0.5575	0.654	0.6028	0.6645	0.6364	0.6084	0.6538	0.7209	0.6603	0.6502	0.5756	0.7236	0.6647	0.6828	0.6364	0.5085	0.5308	0.5746	0.5468	0.5073	0.5514	0.5216
ENSG00000108272	DHRS11	0.3456	0.3626	0.3319	0.3272	0.3549	0.3805	0.3153	0.346	0.3528	0.3561	0.3594	0.3545	0.3039	0.3582	0.368	0.3402	0.341	0.3475	0.3515	0.3385	0.3414	0.3588
ENSG00000118873	RAB3GAP2	0.7909	0.868	0.8821	0.8543	0.8585	0.8697	0.8825	0.8658	0.8676	0.8694	0.7926	0.8627	0.8785	0.8698	0.8557	0.7984	0.8406	0.8554	0.8601	0.8411	0.8415	0.8213
ENSG00000105819	PMPCB	0.8389	0.7992	0.8309	0.8175	0.8448	0.7733	0.7585	0.7561	0.7849	0.7773	0.8363	0.762	0.7973	0.7508	0.7985	0.8341	0.8188	0.7964	0.7878	0.816	0.822	0.8256
ENSG00000125730	C3	0.1871	0.1962	0.1868	0.1934	0.1994	0.1864	0.189	0.1978	0.1914	0.187	0.1876	0.1955	0.1907	0.1979	0.1872	0.1907	0.1987	0.1964	0.1948	0.19	0.1965	0.1929
ENSG00000122025	FLT3	0.5169	0.3632	0.4237	0.4157	0.4155	0.4603	0.3802	0.4506	0.4478	0.4204	0.4929	0.4327	0.4097	0.439	0.4687	0.5381	0.5224	0.4805	0.4717	0.528	0.515	0.5238
ENSG00000125656	CLPP	0.3476	0.293	0.2846	0.3186	0.2753	0.3908	0.3169	0.3089	0.3399	0.3523	0.3569	0.2993	0.3052	0.3142	0.3429	0.391	0.3736	0.3444	0.3955	0.3974	0.3745	0.3879
ENSG00000115350	POLE4	0.3523	0.5964	0.7747	0.5	0.6409	0.3192	0.7298	0.4473	0.3479	0.3384	0.3521	0.442	0.6675	0.4689	0.3331	0.3449	0.371	0.3709	0.3459	0.3493	0.3946	0.3348
ENSG00000075856	SART3	0.8389	0.8443	0.8601	0.8303	0.851	0.7821	0.8518	0.8075	0.8045	0.8017	0.8319	0.8033	0.8402	0.8079	0.8048	0.8332	0.8242	0.8119	0.7956	0.814	0.8245	0.8256
ENSG00000130222	GADD45G	0.2823	0.2864	0.3173	0.3065	0.2945	0.2947	0.3397	0.359	0.3108	0.2952	0.2759	0.3507	0.3397	0.3382	0.293	0.2831	0.3054	0.2987	0.2929	0.3023	0.3053	0.2974
ENSG00000127920	GNG11	0.3187	0.2022	0.2241	0.228	0.215	0.2971	0.217	0.2485	0.2647	0.2673	0.3079	0.2386	0.2682	0.2433	0.2754	0.3622	0.3404	0.2924	0.3104	0.3447	0.3391	0.3546
ENSG00000120925	RNF170	0.8602	0.8359	0.7468	0.852	0.8364	0.8234	0.7885	0.8506	0.8254	0.824	0.8599	0.8487	0.8381	0.8469	0.846	0.8608	0.8574	0.8527	0.8564	0.8589	0.8569	0.8593
ENSG00000111046	MYF6	0.2463	0.2598	0.2517	0.2609	0.2435	0.2673	0.2648	0.2874	0.2737	0.2706	0.2517	0.2824	0.3054	0.2718	0.2603	0.2514	0.2563	0.2591	0.2594	0.2486	0.2498	0.2467
ENSG00000112365	ZBTB24	0.8005	0.6978	0.7012	0.7935	0.7	0.8743	0.7281	0.842	0.8697	0.8715	0.7989	0.8423	0.8135	0.8346	0.852	0.8045	0.8347	0.8294	0.8381	0.8443	0.8332	0.8182
ENSG00000123989	CHPF	0.2261	0.249	0.2616	0.2308	0.2386	0.2406	0.2463	0.229	0.2357	0.2321	0.2381	0.2301	0.2346	0.2337	0.2384	0.2488	0.2396	0.2433	0.2512	0.243	0.2488	0.2476
ENSG00000113812	ACTR8	0.795	0.7837	0.7335	0.8002	0.807	0.7342	0.7175	0.7768	0.7611	0.7515	0.7953	0.7783	0.7587	0.7626	0.7699	0.7952	0.783	0.7648	0.751	0.7754	0.7803	0.7857
ENSG00000111341	MGP	0.8214	0.7817	0.617	0.7881	0.7803	0.7574	0.6374	0.7336	0.7664	0.7627	0.8197	0.7362	0.6216	0.7394	0.7952	0.8234	0.8133	0.795	0.7913	0.8088	0.8085	0.8173
ENSG00000159905	ZNF221	0.1886	0.1945	0.214	0.2094	0.2006	0.2028	0.1968	0.2152	0.2062	0.2049	0.1923	0.2067	0.2052	0.2057	0.206	0.1926	0.1878	0.1936	0.1885	0.1866	0.1898	0.1905
ENSG00000128185	DGCR6L	0.4337	0.3827	0.3294	0.3843	0.3546	0.4702	0.3917	0.4079	0.467	0.4758	0.4103	0.4001	0.3569	0.3996	0.4374	0.3898	0.3859	0.4142	0.4232	0.3733	0.3712	0.3873
ENSG00000204618	RNF39	0.49	0.3455	0.3969	0.3605	0.3808	0.4264	0.3645	0.3848	0.3939	0.3827	0.4481	0.3889	0.3783	0.4065	0.4127	0.5	0.5099	0.475	0.4691	0.5192	0.5063	0.5
ENSG00000123179	EBPL	0.3455	0.3131	0.2754	0.2849	0.3275	0.3048	0.2815	0.26	0.2815	0.2871	0.3125	0.2663	0.2503	0.2764	0.2995	0.3541	0.3244	0.3525	0.3299	0.3529	0.3418	0.3513
ENSG00000117385	LEPRE1	0.3709	0.346	0.3971	0.3341	0.3485	0.3737	0.3632	0.3495	0.3308	0.3389	0.4078	0.3338	0.3631	0.3318	0.3631	0.4591	0.4349	0.3794	0.3884	0.4436	0.4655	0.4735
ENSG00000104213	PDGFRL	0.2359	0.479	0.6321	0.3468	0.433	0.2355	0.6225	0.3175	0.2493	0.2402	0.2462	0.304	0.4819	0.3707	0.2441	0.2504	0.2914	0.2907	0.2794	0.2688	0.2747	0.2565
ENSG00000183668	PSG9	0.3527	0.3929	0.4032	0.3755	0.4083	0.3448	0.3551	0.3609	0.3467	0.3383	0.3538	0.3672	0.3276	0.3765	0.3545	0.3781	0.3858	0.3916	0.4204	0.4015	0.3823	0.3969
ENSG00000119673	ACOT2	0.1937	0.2283	0.2018	0.2029	0.2176	0.1868	0.2232	0.1977	0.1898	0.1861	0.2001	0.2047	0.2033	0.203	0.1966	0.193	0.2109	0.2068	0.2108	0.2178	0.213	0.1974
ENSG00000123388	HOXC11	0.8482	0.8366	0.7343	0.8488	0.8317	0.8236	0.7776	0.8438	0.8222	0.8242	0.8531	0.844	0.8208	0.8434	0.843	0.8509	0.848	0.8441	0.8518	0.8498	0.8474	0.8518
ENSG00000100503	NIN	0.8342	0.8761	0.8861	0.8572	0.8657	0.8519	0.8892	0.8596	0.8379	0.847	0.8365	0.8579	0.8777	0.8731	0.8478	0.8226	0.8527	0.8765	0.8809	0.867	0.8619	0.8522
ENSG00000118017	A4GNT	0.4317	0.5	0.423	0.5	0.4715	0.4301	0.4597	0.5193	0.4815	0.4815	0.4243	0.5253	0.4453	0.5	0.4496	0.3706	0.3684	0.4131	0.3859	0.3608	0.3564	0.3699
ENSG00000115392	FANCL	0.4231	0.3889	0.5924	0.4039	0.5105	0.3163	0.4531	0.3513	0.3362	0.3315	0.4066	0.3572	0.4614	0.3323	0.332	0.3591	0.3464	0.3276	0.3092	0.3254	0.381	0.3538
ENSG00000118276	B4GALT6	0.7411	0.8022	0.8543	0.7282	0.7753	0.6927	0.8543	0.7234	0.6861	0.6881	0.7185	0.7057	0.8292	0.7577	0.6684	0.6957	0.702	0.7247	0.7037	0.6911	0.7002	0.6903
ENSG00000126453	BCL2L12	0.4073	0.2917	0.3511	0.3154	0.3204	0.3757	0.3049	0.3355	0.3518	0.3426	0.3923	0.3394	0.3355	0.3489	0.3652	0.4508	0.4574	0.4209	0.4087	0.4507	0.4496	0.4454
ENSG00000172955	ADH6	0.6516	0.6722	0.6412	0.7646	0.671	0.8405	0.6703	0.823	0.8469	0.8477	0.6531	0.824	0.7617	0.7945	0.8006	0.6283	0.7047	0.6814	0.6354	0.6474	0.6429	0.6256
ENSG00000110104	CCDC86	0.3787	0.4206	0.4753	0.4402	0.4287	0.3925	0.4729	0.4711	0.4403	0.4172	0.3731	0.4699	0.4577	0.4488	0.3906	0.3913	0.3989	0.3906	0.3763	0.3957	0.4295	0.4107
ENSG00000130332	LSM7	0.3122	0.456	0.4169	0.4685	0.4394	0.3225	0.4249	0.5	0.4252	0.415	0.3275	0.5069	0.4402	0.4622	0.3871	0.3092	0.3281	0.35	0.3081	0.3169	0.323	0.3048
ENSG00000110887	DAO	0.8335	0.8046	0.7656	0.8107	0.8267	0.7726	0.7451	0.766	0.7879	0.7828	0.8279	0.7666	0.7524	0.7654	0.8013	0.829	0.8157	0.8062	0.8	0.8091	0.8185	0.8219
ENSG00000189007	ADAT2	0.8126	0.8974	0.9024	0.8934	0.8967	0.8854	0.9023	0.8982	0.8906	0.8908	0.8169	0.898	0.9019	0.897	0.8767	0.815	0.8381	0.8615	0.8411	0.8278	0.8435	0.8103
ENSG00000112130	RNF8	0.8835	0.8787	0.8706	0.8824	0.8743	0.8609	0.8795	0.8773	0.8567	0.857	0.8847	0.8741	0.8821	0.8799	0.8783	0.8848	0.8858	0.8849	0.8877	0.8887	0.8889	0.8869
ENSG00000095110	NXPE1	0.1935	0.1856	0.1783	0.1893	0.1858	0.1939	0.1818	0.1903	0.1935	0.1972	0.1956	0.19	0.1823	0.1915	0.1943	0.2008	0.1887	0.1804	0.1829	0.1828	0.183	0.1935
ENSG00000116205	TCEANC2	0.8522	0.8488	0.8484	0.8396	0.8435	0.8158	0.8498	0.8251	0.8211	0.8191	0.8506	0.8167	0.8246	0.829	0.8344	0.8561	0.8508	0.8457	0.8438	0.8487	0.8507	0.8521
ENSG00000115604	IL18R1	0.7497	0.6792	0.6605	0.724	0.6699	0.769	0.6922	0.7357	0.7223	0.7387	0.7538	0.7315	0.7119	0.7424	0.7326	0.7565	0.7478	0.7638	0.8046	0.7923	0.7554	0.7582
ENSG00000130227	XPO7	0.5514	0.6535	0.7716	0.579	0.6368	0.5729	0.7663	0.5755	0.5741	0.5809	0.527	0.5685	0.6902	0.5948	0.5637	0.5456	0.5546	0.5913	0.5711	0.5655	0.5446	0.5344
ENSG00000110245	APOC3	0.2339	0.185	0.1837	0.1833	0.1914	0.2083	0.1801	0.1844	0.1942	0.1946	0.2104	0.1857	0.1895	0.1893	0.1962	0.2057	0.2059	0.207	0.209	0.2069	0.2101	0.2106
ENSG00000130165	ELOF1	0.7146	0.6908	0.7431	0.6646	0.7234	0.6915	0.7111	0.6435	0.6601	0.6698	0.7151	0.644	0.7305	0.6346	0.6675	0.6854	0.648	0.6643	0.6519	0.6482	0.6982	0.6941
ENSG00000184716	SERINC4	0.7617	0.8004	0.8542	0.7815	0.8141	0.7516	0.8462	0.775	0.7439	0.7547	0.7617	0.768	0.837	0.7905	0.735	0.752	0.7532	0.7687	0.7831	0.7489	0.757	0.7533
ENSG00000114547	ROPN1B	0.4257	0.6354	0.7703	0.5285	0.6063	0.4034	0.7613	0.5166	0.425	0.4194	0.4186	0.5	0.6567	0.5462	0.4248	0.4378	0.4664	0.4773	0.4508	0.4538	0.4616	0.4335
ENSG00000127314	RAP1B	0.7307	0.7205	0.7125	0.6914	0.7531	0.7192	0.7025	0.6879	0.6849	0.6924	0.7218	0.7127	0.6864	0.7186	0.6886	0.7316	0.7178	0.7882	0.7823	0.7381	0.7432	0.7206
ENSG00000123349	PFDN5	0.2956	0.4586	0.415	0.468	0.4467	0.3133	0.4223	0.491	0.4035	0.3834	0.3225	0.5	0.4298	0.461	0.3772	0.2901	0.2939	0.3135	0.2901	0.2885	0.2874	0.2794
ENSG00000121579	NAA50	0.7294	0.6873	0.7526	0.7712	0.7395	0.8547	0.7026	0.8092	0.8541	0.8564	0.7284	0.8062	0.7813	0.7807	0.8159	0.7137	0.74	0.7172	0.7184	0.7035	0.7107	0.7139
ENSG00000182333	LIPF	0.1613	0.1566	0.1565	0.1574	0.1557	0.1618	0.1569	0.1593	0.1622	0.1639	0.1601	0.1597	0.1551	0.1578	0.1614	0.1581	0.1576	0.1565	0.1601	0.172	0.1589	0.1598
ENSG00000198342	ZNF442	0.2303	0.1865	0.1827	0.1859	0.192	0.2039	0.189	0.1837	0.1901	0.1929	0.1993	0.1822	0.185	0.1862	0.1852	0.2006	0.2159	0.2003	0.1989	0.1988	0.2035	0.2035
ENSG00000011638	TMEM159	0.6185	0.6563	0.5517	0.6382	0.6482	0.5685	0.5813	0.651	0.6025	0.5863	0.6025	0.6677	0.5449	0.6442	0.6165	0.5998	0.5765	0.6542	0.6223	0.6124	0.5926	0.6003
ENSG00000122970	IFT81	0.3948	0.6224	0.7398	0.5	0.5844	0.3669	0.7317	0.4692	0.3833	0.3826	0.3887	0.4702	0.6082	0.5125	0.3907	0.4156	0.4367	0.4544	0.4726	0.4494	0.4272	0.4311
ENSG00000118473	SGIP1	0.8212	0.8435	0.7656	0.8787	0.8341	0.8968	0.8175	0.8939	0.8973	0.8977	0.8205	0.8938	0.881	0.8901	0.8899	0.8206	0.8677	0.8726	0.8726	0.8636	0.8571	0.8415
ENSG00000119684	MLH3	0.8599	0.8732	0.8846	0.8569	0.8731	0.8257	0.8821	0.8399	0.8272	0.829	0.8583	0.8379	0.8751	0.8492	0.8384	0.8551	0.8505	0.8517	0.8454	0.8499	0.852	0.8513
ENSG00000105472	CLEC11A	0.1853	0.1722	0.1719	0.1762	0.173	0.1768	0.1722	0.183	0.1817	0.1842	0.1828	0.1837	0.1787	0.1808	0.1783	0.1828	0.1779	0.1748	0.1754	0.1744	0.1762	0.1767
ENSG00000122574	WIPF3	0.7622	0.7525	0.8198	0.7025	0.7111	0.7541	0.8243	0.6881	0.7109	0.7187	0.7506	0.6698	0.7816	0.7234	0.7086	0.7553	0.7405	0.7476	0.7661	0.7482	0.7452	0.7452
ENSG00000113494	PRLR	0.9027	0.9034	0.8949	0.904	0.902	0.8983	0.9016	0.9044	0.8939	0.8928	0.9035	0.9042	0.9055	0.9049	0.9027	0.8971	0.904	0.9052	0.9058	0.9052	0.9051	0.9044
ENSG00000127415	IDUA	0.3352	0.3	0.2321	0.2771	0.2711	0.3393	0.2795	0.2767	0.3303	0.3435	0.3128	0.2775	0.25	0.2975	0.2993	0.309	0.2986	0.3149	0.3159	0.3006	0.2903	0.3119
ENSG00000111087	GLI1	0.1808	0.1829	0.1746	0.1832	0.1764	0.1832	0.1867	0.177	0.1814	0.1806	0.1825	0.181	0.1773	0.1819	0.1841	0.1865	0.1824	0.1876	0.1924	0.1844	0.1849	0.1885
ENSG00000111726	CMAS	0.3159	0.2895	0.2741	0.2943	0.2918	0.292	0.2797	0.2755	0.2822	0.2791	0.3086	0.2735	0.2779	0.2799	0.3044	0.3055	0.2675	0.2742	0.2776	0.2796	0.2698	0.2862
ENSG00000037042	TUBG2	0.6605	0.5602	0.4382	0.571	0.5639	0.5261	0.4009	0.4835	0.5788	0.5552	0.6559	0.486	0.3879	0.4816	0.5901	0.6683	0.6352	0.5693	0.5492	0.6159	0.6176	0.647
ENSG00000126214	KLC1	0.783	0.7121	0.6024	0.7285	0.7184	0.7146	0.599	0.6716	0.7264	0.7226	0.7783	0.6788	0.5784	0.6667	0.7359	0.7868	0.7688	0.7449	0.7392	0.7678	0.7619	0.778
ENSG00000112474	HSD17B8	0.1803	0.2002	0.1881	0.1852	0.1861	0.1975	0.2028	0.1904	0.1971	0.2028	0.1822	0.1918	0.19	0.196	0.1944	0.1804	0.1824	0.1917	0.1969	0.185	0.1872	0.1867
ENSG00000120709	FAM53C	0.7455	0.7985	0.7138	0.836	0.7865	0.8669	0.7606	0.8658	0.8686	0.8699	0.7554	0.8666	0.8313	0.8542	0.8452	0.7482	0.7731	0.7991	0.7909	0.7585	0.7615	0.7457
ENSG00000111850	SMIM8	0.6883	0.5923	0.5197	0.6849	0.5513	0.839	0.5661	0.7736	0.8348	0.8379	0.6865	0.7732	0.693	0.7457	0.797	0.6849	0.7138	0.7193	0.7172	0.6908	0.6815	0.6856
ENSG00000253159	PCDHGA12	0.5104	0.6704	0.7918	0.5662	0.6476	0.457	0.7812	0.5689	0.4776	0.4562	0.4744	0.5622	0.6943	0.5937	0.4818	0.5154	0.5576	0.5877	0.5415	0.554	0.5502	0.5219
ENSG00000111348	ARHGDIB	0.7083	0.6219	0.5221	0.6313	0.6201	0.579	0.5	0.5516	0.6289	0.6077	0.7041	0.5533	0.5	0.5478	0.6393	0.7155	0.6844	0.6214	0.6024	0.6625	0.664	0.6952
ENSG00000113722	CDX1	0.7564	0.7128	0.6894	0.7226	0.7467	0.6655	0.6489	0.6518	0.6998	0.6971	0.7517	0.6524	0.6821	0.6483	0.7008	0.755	0.7308	0.6972	0.6806	0.716	0.7267	0.7403
ENSG00000100364	KIAA0930	0.8486	0.8863	0.8916	0.8881	0.8869	0.8679	0.8931	0.8917	0.8583	0.8602	0.869	0.8908	0.8976	0.8929	0.8764	0.831	0.8772	0.887	0.8919	0.8837	0.884	0.8763
ENSG00000172232	AZU1	0.1863	0.2079	0.2399	0.2072	0.2128	0.1849	0.2073	0.2076	0.1973	0.1853	0.1873	0.2084	0.2095	0.2078	0.1882	0.1907	0.208	0.2049	0.2007	0.2154	0.2015	0.198
ENSG00000121351	IAPP	0.7856	0.7045	0.5882	0.7149	0.7087	0.7042	0.5688	0.6469	0.7196	0.7095	0.7856	0.6479	0.5412	0.6456	0.7351	0.7985	0.7766	0.7297	0.7199	0.7721	0.7771	0.7913
ENSG00000048392	RRM2B	0.8831	0.8774	0.8498	0.871	0.8739	0.8441	0.855	0.8488	0.8462	0.8449	0.8823	0.8523	0.8306	0.8586	0.8716	0.8822	0.8776	0.874	0.8713	0.8752	0.8757	0.8796
ENSG00000013573	DDX11	0.7827	0.8553	0.8231	0.8623	0.866	0.7739	0.8284	0.8675	0.8044	0.8034	0.789	0.8708	0.8573	0.8584	0.7903	0.7838	0.7615	0.8116	0.804	0.7763	0.7815	0.7737
ENSG00000112077	RHAG	0.2777	0.3013	0.3204	0.3001	0.2983	0.2843	0.308	0.2841	0.2803	0.2789	0.2914	0.2793	0.3014	0.2813	0.2813	0.2928	0.2814	0.2811	0.2866	0.2906	0.2777	0.2915
ENSG00000121871	SLITRK3	0.4107	0.6156	0.7503	0.5326	0.5737	0.5	0.7499	0.5282	0.5129	0.5203	0.415	0.5262	0.687	0.5512	0.468	0.4316	0.477	0.487	0.4809	0.4704	0.4467	0.4323
ENSG00000116128	BCL9	0.6774	0.6406	0.5473	0.6391	0.6431	0.5634	0.5775	0.6488	0.612	0.5947	0.6489	0.6657	0.5622	0.6319	0.6168	0.6171	0.5993	0.6339	0.6081	0.6099	0.601	0.6084
ENSG00000115486	GGCX	0.823	0.7776	0.6146	0.8045	0.7798	0.8226	0.6164	0.7953	0.8282	0.8263	0.8217	0.797	0.7031	0.7868	0.8243	0.8261	0.8217	0.7998	0.7851	0.81	0.8113	0.8192
ENSG00000125450	NUP85	0.6791	0.7485	0.7586	0.7624	0.7794	0.6935	0.7421	0.7615	0.7048	0.707	0.6948	0.7677	0.782	0.7467	0.6993	0.67	0.6589	0.6908	0.6904	0.6624	0.6866	0.6581
ENSG00000018280	SLC11A1	0.538	0.5	0.5704	0.5502	0.5181	0.5438	0.542	0.5916	0.5787	0.5515	0.5101	0.5795	0.5463	0.557	0.561	0.5092	0.5356	0.5376	0.5117	0.5053	0.5166	0.5
ENSG00000111639	MRPL51	0.2298	0.2372	0.2159	0.2304	0.2306	0.2402	0.2214	0.2228	0.2394	0.2368	0.2403	0.2231	0.2128	0.2256	0.2349	0.2434	0.2361	0.241	0.243	0.2326	0.2356	0.2465
ENSG00000123353	ORMDL2	0.789	0.8111	0.7987	0.7906	0.7999	0.7161	0.8041	0.7697	0.7537	0.7445	0.7882	0.7716	0.7715	0.7734	0.7559	0.7881	0.7754	0.7581	0.7366	0.7626	0.7657	0.7761
ENSG00000189339	SLC35E2B	0.8755	0.8909	0.8978	0.8766	0.8862	0.8484	0.8978	0.867	0.848	0.8468	0.876	0.867	0.8913	0.88	0.8646	0.8796	0.8805	0.8814	0.8828	0.8853	0.8823	0.8795
ENSG00000128973	CLN6	0.7651	0.8122	0.8319	0.7763	0.7993	0.6705	0.8315	0.7436	0.7218	0.708	0.7642	0.7369	0.8091	0.7667	0.7272	0.775	0.7717	0.7556	0.7391	0.7615	0.7654	0.7666
ENSG00000114062	UBE3A	0.6782	0.6886	0.7746	0.5885	0.6622	0.6007	0.769	0.5698	0.5922	0.602	0.6508	0.5841	0.6804	0.6043	0.6063	0.6493	0.628	0.648	0.6255	0.6379	0.6328	0.6401
ENSG00000118160	SLC8A2	0.7321	0.8211	0.8607	0.7914	0.8308	0.7392	0.8578	0.794	0.7443	0.7374	0.7521	0.8035	0.8441	0.8261	0.7411	0.7644	0.7777	0.818	0.8192	0.7794	0.7886	0.7639
ENSG00000100441	KHNYN	0.807	0.8652	0.8631	0.8601	0.857	0.8225	0.8733	0.8717	0.8216	0.8228	0.8142	0.8719	0.8741	0.8722	0.828	0.8138	0.8249	0.8478	0.8466	0.8432	0.849	0.8237
ENSG00000124074	ENKD1	0.342	0.327	0.3787	0.3328	0.3189	0.3626	0.3694	0.3239	0.3213	0.3278	0.3846	0.3143	0.3813	0.3242	0.353	0.4333	0.4042	0.3521	0.3612	0.4142	0.4326	0.4462
ENSG00000120211	INSL4	0.8027	0.798	0.6672	0.8067	0.7933	0.7627	0.7166	0.8014	0.7751	0.7713	0.8115	0.8029	0.7661	0.7992	0.7967	0.8054	0.8022	0.7862	0.791	0.7993	0.7953	0.8063
ENSG00000118271	TTR	0.3948	0.3769	0.5751	0.4047	0.4895	0.3883	0.4504	0.3488	0.3522	0.3631	0.3897	0.3461	0.449	0.3303	0.3545	0.4028	0.3755	0.3529	0.3905	0.393	0.4162	0.3894
ENSG00000117245	KIF17	0.4034	0.4037	0.3909	0.3676	0.3656	0.4053	0.4143	0.4096	0.4099	0.4311	0.3723	0.3871	0.3945	0.3943	0.3624	0.3694	0.3567	0.3623	0.3723	0.3523	0.3624	0.3693
ENSG00000112312	GMNN	0.2783	0.2969	0.2093	0.2523	0.271	0.3132	0.2334	0.2517	0.2815	0.2933	0.2996	0.2695	0.2339	0.2616	0.2947	0.2662	0.245	0.2565	0.2681	0.2431	0.2427	0.2811
ENSG00000110975	SYT10	0.855	0.8158	0.6942	0.8195	0.8125	0.8162	0.7204	0.7934	0.8096	0.8096	0.8507	0.7996	0.7066	0.8031	0.8307	0.8541	0.8465	0.8505	0.8489	0.8511	0.8479	0.8521
ENSG00000124749	COL21A1	0.8232	0.7932	0.7575	0.7991	0.8184	0.7562	0.7241	0.743	0.7681	0.7623	0.8181	0.7492	0.7345	0.7473	0.7854	0.8223	0.8112	0.7975	0.8032	0.811	0.8113	0.8179
ENSG00000114491	UMPS	0.5524	0.7634	0.8019	0.7079	0.7344	0.5777	0.8096	0.7375	0.649	0.6281	0.5838	0.7386	0.7718	0.7319	0.6277	0.5	0.56	0.6002	0.563	0.5338	0.5382	0.5114
ENSG00000112685	EXOC2	0.8192	0.7927	0.7431	0.8121	0.8173	0.765	0.7283	0.7932	0.7793	0.7731	0.8162	0.7918	0.7768	0.7776	0.7951	0.819	0.8044	0.7884	0.7807	0.8011	0.8042	0.8092
ENSG00000083307	GRHL2	0.8894	0.8842	0.8604	0.8856	0.8823	0.8879	0.8661	0.8823	0.8879	0.8878	0.8892	0.8831	0.8721	0.8824	0.8891	0.8895	0.8891	0.8874	0.8865	0.888	0.888	0.8891
ENSG00000112038	OPRM1	0.4204	0.573	0.5135	0.5691	0.5554	0.471	0.519	0.5834	0.5307	0.5238	0.4788	0.5968	0.5184	0.561	0.5202	0.4067	0.3933	0.432	0.4051	0.3949	0.3892	0.4118
ENSG00000122696	SLC25A51	0.2749	0.3536	0.5837	0.3656	0.4822	0.2369	0.4302	0.2898	0.2616	0.2618	0.28	0.2934	0.4389	0.2704	0.2569	0.2646	0.251	0.2519	0.242	0.2466	0.2994	0.249
ENSG00000122180	MYOG	0.3015	0.2944	0.3262	0.2974	0.3027	0.3111	0.3002	0.3038	0.3	0.2905	0.2995	0.3404	0.289	0.3167	0.3106	0.3099	0.3293	0.3203	0.3127	0.4354	0.3287	0.3193
ENSG00000189298	ZKSCAN3	0.8415	0.7962	0.6922	0.811	0.798	0.7933	0.7011	0.773	0.8029	0.7948	0.8402	0.7779	0.6565	0.7789	0.8175	0.8438	0.8337	0.8237	0.8231	0.8337	0.8294	0.8387
ENSG00000111843	TMEM14C	0.255	0.5085	0.6645	0.3775	0.4658	0.2677	0.6508	0.3517	0.2819	0.2957	0.2667	0.3444	0.5191	0.4031	0.2667	0.2727	0.3201	0.3133	0.3015	0.2965	0.301	0.2772
ENSG00000120832	MTERFD3	0.212	0.1691	0.1642	0.1692	0.1798	0.1817	0.1667	0.1668	0.1677	0.1694	0.1815	0.1685	0.1646	0.1658	0.1709	0.1779	0.188	0.1739	0.1706	0.1712	0.1672	0.1792
ENSG00000119689	DLST	0.5795	0.569	0.6288	0.6137	0.549	0.6055	0.6457	0.6318	0.6185	0.6133	0.6205	0.6205	0.6714	0.6365	0.6251	0.6231	0.6505	0.6127	0.6512	0.6519	0.6362	0.6474
ENSG00000119203	CPSF3	0.2994	0.1796	0.1961	0.1907	0.1922	0.2718	0.1863	0.1965	0.2314	0.2355	0.2867	0.1954	0.2114	0.202	0.2504	0.3441	0.3188	0.2733	0.2922	0.3252	0.3178	0.3338
ENSG00000127831	VIL1	0.8791	0.872	0.8868	0.8651	0.8846	0.835	0.8716	0.8347	0.8373	0.8359	0.8765	0.84	0.8709	0.8428	0.854	0.875	0.8689	0.866	0.8603	0.866	0.8719	0.8716
ENSG00000120329	SLC25A2	0.418	0.3491	0.3503	0.3624	0.3451	0.4371	0.3729	0.3916	0.367	0.379	0.4658	0.3652	0.3587	0.3539	0.4209	0.5272	0.4805	0.4181	0.4389	0.5097	0.5246	0.5356
ENSG00000107036	KIAA1432	0.8435	0.8082	0.8301	0.815	0.8467	0.7751	0.755	0.751	0.7852	0.7784	0.8376	0.7665	0.7954	0.7519	0.8016	0.8365	0.8214	0.8121	0.797	0.822	0.8282	0.8301
ENSG00000186010	NDUFA13	0.2102	0.2109	0.2147	0.1986	0.2064	0.22	0.2221	0.1991	0.2089	0.2149	0.1994	0.1987	0.201	0.2099	0.2022	0.2138	0.2021	0.236	0.2013	0.2167	0.2645	0.2488
ENSG00000126821	SGPP1	0.6423	0.7484	0.7824	0.6898	0.7219	0.6371	0.7894	0.7082	0.6473	0.645	0.6419	0.714	0.7456	0.7155	0.6415	0.6229	0.6175	0.6534	0.6357	0.6389	0.6176	0.6235
ENSG00000213809	KLRK1	0.7359	0.6402	0.5232	0.6518	0.6508	0.622	0.4912	0.5811	0.6602	0.6406	0.7301	0.5878	0.4641	0.587	0.6692	0.7421	0.718	0.6686	0.6476	0.7031	0.7068	0.7268
ENSG00000105613	MAST1	0.1589	0.1663	0.1739	0.1628	0.1651	0.1571	0.1678	0.1584	0.1571	0.1567	0.1635	0.1584	0.1615	0.1625	0.1581	0.164	0.1681	0.1639	0.1648	0.1747	0.1692	0.1663
ENSG00000114626	ABTB1	0.8289	0.7877	0.6677	0.792	0.7776	0.7871	0.697	0.7607	0.7901	0.7893	0.8251	0.7577	0.6554	0.7695	0.7983	0.8269	0.8168	0.8104	0.8116	0.8142	0.8132	0.8235
ENSG00000133884	DPF2	0.7155	0.815	0.8186	0.8021	0.8006	0.7308	0.8295	0.8166	0.7407	0.7467	0.7342	0.8158	0.8234	0.8192	0.7243	0.7313	0.7364	0.759	0.7654	0.7446	0.7477	0.7381
ENSG00000110218	PANX1	0.5938	0.6696	0.7538	0.5878	0.6208	0.5914	0.7565	0.5816	0.5648	0.5748	0.6085	0.5587	0.7016	0.6042	0.5713	0.6046	0.5748	0.5791	0.574	0.581	0.5924	0.6057
ENSG00000114388	NPRL2	0.542	0.3926	0.4399	0.4273	0.4274	0.533	0.425	0.4572	0.5082	0.5	0.5183	0.4736	0.4301	0.4642	0.5207	0.5645	0.5616	0.5444	0.5406	0.5756	0.5579	0.553
ENSG00000124224	PPP4R1L	0.8254	0.7818	0.6692	0.7911	0.7703	0.7865	0.7156	0.7843	0.7863	0.7878	0.8243	0.7783	0.7504	0.7863	0.8032	0.8265	0.8232	0.812	0.8199	0.823	0.8197	0.8264
ENSG00000118690	ARMC2	0.2529	0.2196	0.2624	0.2227	0.2454	0.2422	0.2262	0.211	0.2152	0.2148	0.2471	0.2112	0.2215	0.2127	0.2222	0.2486	0.2466	0.237	0.2384	0.2506	0.2423	0.2508
ENSG00000100055	CYTH4	0.7223	0.6876	0.7379	0.6846	0.7258	0.7217	0.7064	0.6672	0.6828	0.6996	0.7141	0.6537	0.7074	0.6657	0.6777	0.7192	0.6928	0.7159	0.7331	0.7095	0.7269	0.72
ENSG00000121104	FAM117A	0.7391	0.7149	0.5875	0.7244	0.716	0.636	0.5913	0.6897	0.6968	0.6894	0.7378	0.7001	0.59	0.6766	0.6984	0.7435	0.7181	0.6764	0.645	0.7016	0.7059	0.725
ENSG00000115685	PPP1R7	0.4207	0.4463	0.4771	0.4606	0.4051	0.437	0.5089	0.4666	0.4555	0.4578	0.4009	0.4475	0.509	0.4458	0.4086	0.3814	0.3776	0.3986	0.3949	0.3741	0.3864	0.3981
ENSG00000124678	TCP11	0.6331	0.5642	0.576	0.5941	0.5445	0.668	0.6297	0.6356	0.6546	0.6609	0.6231	0.6212	0.6145	0.6073	0.642	0.6309	0.6257	0.6279	0.6491	0.6305	0.626	0.6158
ENSG00000111678	C12orf57	0.1909	0.1868	0.1865	0.1946	0.1849	0.2263	0.1896	0.204	0.2157	0.2302	0.192	0.1983	0.1976	0.203	0.2087	0.2008	0.2015	0.1979	0.2016	0.1928	0.1987	0.2002
ENSG00000129354	AP1M2	0.2589	0.2615	0.3023	0.2521	0.2636	0.2757	0.2635	0.237	0.2606	0.2588	0.2651	0.2454	0.2459	0.2517	0.2633	0.2696	0.2692	0.2733	0.2656	0.262	0.3032	0.2811
ENSG00000182521	TBPL2	0.7246	0.6279	0.5112	0.6439	0.6364	0.6042	0.472	0.5685	0.6473	0.6261	0.7184	0.5721	0.4587	0.5657	0.6555	0.7289	0.701	0.6447	0.6225	0.6828	0.685	0.7098
ENSG00000130054	FAM155B	0.6155	0.83	0.8619	0.8086	0.8395	0.5931	0.8564	0.8193	0.7111	0.6918	0.6415	0.8213	0.8552	0.8104	0.6835	0.5935	0.6413	0.6685	0.6032	0.6244	0.6559	0.5791
ENSG00000173221	GLRX	0.6886	0.7169	0.7734	0.697	0.6842	0.7252	0.7829	0.6995	0.6675	0.6935	0.701	0.6825	0.7506	0.7257	0.669	0.7083	0.7096	0.7263	0.7759	0.7374	0.713	0.7143
ENSG00000112818	MEP1A	0.714	0.6194	0.5	0.6366	0.6235	0.5927	0.473	0.5549	0.6389	0.6182	0.7085	0.56	0.4412	0.553	0.6462	0.7199	0.6914	0.6275	0.6086	0.6665	0.6694	0.7002
ENSG00000111245	MYL2	0.6701	0.5724	0.442	0.5815	0.5761	0.5372	0.4085	0.4912	0.5891	0.5647	0.6655	0.5	0.3902	0.4937	0.6001	0.6816	0.6469	0.581	0.5622	0.6303	0.6297	0.6573
ENSG00000111049	MYF5	0.3054	0.5185	0.6597	0.3925	0.4699	0.2905	0.6543	0.3843	0.2987	0.2952	0.2924	0.372	0.5347	0.4215	0.292	0.2945	0.3391	0.332	0.3172	0.3283	0.318	0.3043
ENSG00000129270	MMP28	0.4655	0.579	0.5614	0.5985	0.582	0.4595	0.5534	0.6274	0.5537	0.5286	0.4798	0.6324	0.5517	0.6001	0.5376	0.4697	0.5124	0.5332	0.4777	0.4864	0.5101	0.4715
ENSG00000127022	CANX	0.6409	0.8694	0.8827	0.7871	0.8554	0.6051	0.8824	0.76	0.6488	0.6388	0.6372	0.7443	0.8727	0.8215	0.6296	0.6319	0.6917	0.7364	0.709	0.6698	0.6849	0.6448
ENSG00000118961	C2orf43	0.6931	0.6247	0.5473	0.6958	0.5856	0.8396	0.5621	0.7873	0.8376	0.8393	0.7025	0.7899	0.7034	0.7644	0.8001	0.6795	0.7129	0.6954	0.6692	0.6798	0.6702	0.6861
ENSG00000125903	DEFB129	0.1576	0.1595	0.1581	0.1592	0.157	0.1608	0.1584	0.1615	0.1607	0.1632	0.1577	0.161	0.1586	0.1631	0.1605	0.156	0.1577	0.1577	0.1589	0.157	0.1587	0.1565
ENSG00000182415	CDY2A	0.2294	0.1979	0.2312	0.211	0.2019	0.2282	0.2109	0.214	0.2122	0.2125	0.2261	0.2027	0.2423	0.2001	0.213	0.2384	0.2318	0.2202	0.2252	0.2357	0.2278	0.2338
ENSG00000126562	WNK4	0.8592	0.8609	0.7739	0.867	0.8578	0.8346	0.818	0.8616	0.8407	0.839	0.8655	0.8648	0.8367	0.8624	0.8583	0.861	0.8629	0.8569	0.8584	0.8603	0.8598	0.8611
ENSG00000111224	PARP11	0.8186	0.8155	0.8409	0.781	0.7965	0.8358	0.849	0.797	0.7973	0.8107	0.816	0.791	0.8133	0.8147	0.806	0.8191	0.8167	0.8453	0.8483	0.8425	0.8433	0.8268
ENSG00000128944	KNSTRN	0.5	0.6871	0.7507	0.622	0.6495	0.5902	0.7575	0.6456	0.6041	0.6063	0.5217	0.6505	0.7085	0.6628	0.5793	0.5123	0.5515	0.5914	0.5696	0.5465	0.544	0.5
ENSG00000129862	VCY1B	0.1771	0.219	0.229	0.2246	0.212	0.2021	0.2385	0.2642	0.2213	0.2203	0.1889	0.2384	0.2739	0.2333	0.2018	0.1837	0.1929	0.1979	0.1822	0.183	0.1885	0.1898
ENSG00000100065	CARD10	0.3954	0.4584	0.4489	0.4773	0.4582	0.4119	0.4466	0.4671	0.4515	0.4159	0.4154	0.4702	0.4053	0.4539	0.4498	0.4232	0.4251	0.441	0.4572	0.4239	0.4501	0.4305
ENSG00000120256	LRP11	0.7813	0.8169	0.8413	0.7677	0.8045	0.672	0.8383	0.7099	0.7204	0.7011	0.7773	0.7043	0.791	0.7461	0.728	0.7855	0.7747	0.7457	0.7196	0.7573	0.7604	0.772
ENSG00000129255	MPDU1	0.5405	0.4727	0.4448	0.5	0.4731	0.544	0.4482	0.4939	0.5327	0.5223	0.5419	0.5	0.4252	0.5	0.5444	0.5579	0.5486	0.5588	0.5833	0.5612	0.5476	0.5555
ENSG00000118515	SGK1	0.7088	0.7412	0.8089	0.7006	0.7074	0.7243	0.8136	0.7166	0.6906	0.6927	0.7338	0.7115	0.7835	0.7456	0.7063	0.7518	0.7491	0.7362	0.7672	0.7851	0.7688	0.7587
ENSG00000115216	NRBP1	0.5261	0.3493	0.3287	0.3768	0.3577	0.4768	0.3536	0.3719	0.4355	0.4426	0.5	0.3781	0.3536	0.3773	0.4498	0.4895	0.4768	0.462	0.4835	0.4821	0.4673	0.4897
ENSG00000128274	A4GALT	0.317	0.3114	0.3882	0.308	0.3292	0.3167	0.3281	0.3187	0.3059	0.2982	0.3097	0.3202	0.3079	0.3351	0.3146	0.3315	0.3522	0.3465	0.3396	0.3582	0.3543	0.344
ENSG00000115718	PROC	0.1916	0.1861	0.1792	0.1887	0.1838	0.2044	0.183	0.1902	0.2039	0.2019	0.1902	0.1918	0.1902	0.1918	0.2005	0.194	0.1904	0.1945	0.1956	0.187	0.1894	0.1898
ENSG00000123901	GPR83	0.882	0.8721	0.7506	0.8759	0.8711	0.8544	0.7951	0.8663	0.8541	0.8491	0.8817	0.8678	0.8265	0.8654	0.8754	0.8826	0.8789	0.8777	0.8777	0.8792	0.8783	0.8805
ENSG00000120049	KCNIP2	0.7889	0.7611	0.8049	0.7733	0.8176	0.6845	0.7191	0.6941	0.728	0.7112	0.7856	0.6976	0.7555	0.6812	0.735	0.7902	0.7683	0.7325	0.7049	0.7548	0.779	0.7769
ENSG00000119242	CCDC92	0.5406	0.4623	0.4819	0.4862	0.4374	0.5882	0.5	0.5	0.5579	0.5748	0.5318	0.4911	0.5	0.5	0.5259	0.5389	0.5389	0.5454	0.5652	0.542	0.5307	0.5387
ENSG00000260027	HOXB7	0.32	0.3604	0.3467	0.3393	0.3607	0.318	0.3144	0.3037	0.3144	0.3151	0.3248	0.3144	0.2984	0.3257	0.3226	0.3444	0.3203	0.3308	0.3787	0.3346	0.3156	0.3498
ENSG00000118491	ZC2HC1B	0.1734	0.1952	0.1966	0.1843	0.1945	0.1783	0.197	0.1797	0.1753	0.1759	0.1755	0.1783	0.1886	0.1803	0.1743	0.1801	0.1798	0.179	0.1815	0.1817	0.1839	0.1812
ENSG00000111231	GPN3	0.3549	0.3044	0.2422	0.28	0.3193	0.3083	0.2577	0.2576	0.2817	0.2849	0.3151	0.2763	0.2499	0.2748	0.3041	0.3468	0.3265	0.3555	0.3324	0.3681	0.3312	0.3472
ENSG00000127922	SHFM1	0.2011	0.1933	0.186	0.2064	0.1863	0.2107	0.1979	0.2159	0.212	0.2139	0.1995	0.2125	0.2093	0.2147	0.2012	0.2045	0.2067	0.2003	0.2018	0.1973	0.202	0.2047
ENSG00000119630	PGF	0.3024	0.3254	0.3676	0.3242	0.3339	0.3219	0.3431	0.3211	0.3244	0.3163	0.307	0.3216	0.3294	0.3242	0.3186	0.307	0.3175	0.3063	0.3069	0.2995	0.3124	0.3001
ENSG00000116176	TPSG1	0.1904	0.182	0.1729	0.1901	0.1771	0.1895	0.1815	0.2009	0.1945	0.195	0.1918	0.197	0.1931	0.1993	0.1903	0.2035	0.201	0.186	0.1881	0.1917	0.1968	0.1982
ENSG00000116977	LGALS8	0.902	0.9024	0.9004	0.9013	0.9016	0.8937	0.9017	0.8989	0.8937	0.8927	0.9017	0.8988	0.8998	0.9003	0.9001	0.9017	0.901	0.9016	0.9011	0.901	0.901	0.9013
ENSG00000111254	AKAP3	0.2532	0.2314	0.2141	0.2338	0.2243	0.2914	0.2454	0.2539	0.2744	0.2858	0.251	0.2459	0.2434	0.2451	0.2724	0.2636	0.2588	0.2605	0.2747	0.2524	0.2547	0.2565
ENSG00000132199	ENOSF1	0.5865	0.4778	0.6623	0.5102	0.595	0.5352	0.556	0.4677	0.4885	0.5	0.5559	0.4642	0.5588	0.4487	0.5059	0.5843	0.5588	0.5221	0.5518	0.569	0.5731	0.571
ENSG00000128595	CALU	0.7975	0.8096	0.8395	0.7919	0.7937	0.8217	0.8468	0.8016	0.7888	0.8028	0.7992	0.7978	0.8303	0.8205	0.7991	0.8016	0.8126	0.8338	0.8515	0.8352	0.8299	0.8155
ENSG00000121101	TEX14	0.8938	0.8975	0.8964	0.8955	0.8978	0.8549	0.8958	0.8921	0.8677	0.8607	0.8932	0.8926	0.8959	0.8916	0.8858	0.8936	0.8913	0.8879	0.8823	0.891	0.8905	0.8913
ENSG00000120068	HOXB8	0.5763	0.4479	0.4345	0.4849	0.4545	0.5437	0.4577	0.4866	0.5238	0.517	0.565	0.4875	0.4309	0.4764	0.5292	0.5517	0.5519	0.5302	0.5465	0.552	0.5372	0.5478
ENSG00000115944	COX7A2L	0.8157	0.8351	0.8525	0.7922	0.8283	0.7281	0.8501	0.7388	0.7527	0.7362	0.8054	0.7429	0.806	0.7782	0.7674	0.815	0.809	0.8072	0.7817	0.8068	0.8047	0.8085
ENSG00000104047	DTWD1	0.7214	0.5914	0.6106	0.6287	0.5969	0.6798	0.6287	0.6388	0.6574	0.6515	0.7154	0.6433	0.6361	0.6591	0.6769	0.7254	0.7202	0.7109	0.7376	0.7275	0.7178	0.7295
ENSG00000125910	S1PR4	0.2054	0.2478	0.2359	0.2314	0.2377	0.2179	0.2533	0.2372	0.2292	0.2343	0.2152	0.2462	0.2442	0.2415	0.2247	0.2091	0.2368	0.228	0.2271	0.2577	0.2378	0.2051
ENSG00000226941	RBMY1J	0.2026	0.1795	0.1801	0.181	0.1817	0.1969	0.1854	0.1726	0.1743	0.1789	0.2091	0.1722	0.1768	0.1729	0.1846	0.2129	0.1958	0.1899	0.1974	0.2016	0.2028	0.2159
ENSG00000106853	PTGR1	0.7093	0.6065	0.6196	0.6314	0.6189	0.6593	0.61	0.6181	0.6437	0.6448	0.6932	0.6197	0.5689	0.6098	0.6691	0.7236	0.6806	0.6896	0.69	0.7025	0.7052	0.7131
ENSG00000125834	STK35	0.8283	0.8747	0.8476	0.8858	0.8769	0.8898	0.8624	0.8971	0.8926	0.8928	0.8307	0.897	0.8914	0.8909	0.8809	0.8204	0.8367	0.8618	0.8445	0.8295	0.8517	0.8183
ENSG00000115956	PLEK	0.7269	0.7922	0.834	0.7733	0.8032	0.7395	0.8274	0.7777	0.7277	0.7386	0.7214	0.7725	0.8138	0.7784	0.7037	0.7022	0.6996	0.74	0.7296	0.6969	0.7136	0.6899
ENSG00000129559	NEDD8	0.4233	0.368	0.3039	0.3651	0.3468	0.4771	0.3383	0.3722	0.4229	0.4438	0.4436	0.3724	0.3344	0.3675	0.4378	0.4193	0.4014	0.395	0.4482	0.4145	0.3906	0.4345
ENSG00000120837	NFYB	0.8639	0.8305	0.6928	0.8424	0.8338	0.8122	0.7101	0.8105	0.8222	0.8207	0.8628	0.8147	0.7209	0.8093	0.8457	0.8645	0.8577	0.8441	0.8383	0.8546	0.8541	0.8599
ENSG00000003436	TFPI	0.8516	0.8441	0.8361	0.8333	0.8342	0.8228	0.841	0.8156	0.8157	0.8198	0.8546	0.8094	0.8198	0.818	0.836	0.8572	0.8477	0.8389	0.8393	0.8492	0.8522	0.8562
ENSG00000115266	APC2	0.7648	0.7666	0.8249	0.8065	0.8086	0.7809	0.8073	0.8251	0.7762	0.7787	0.7845	0.8171	0.8493	0.8266	0.7694	0.7859	0.7976	0.8024	0.8321	0.8148	0.8094	0.797
ENSG00000100116	GCAT	0.2059	0.2009	0.2278	0.1992	0.1996	0.2024	0.2051	0.1991	0.198	0.2047	0.2091	0.1953	0.2103	0.1984	0.2009	0.2105	0.1964	0.2001	0.1998	0.2082	0.2039	0.208
ENSG00000112234	FBXL4	0.8397	0.849	0.7573	0.8287	0.8219	0.8607	0.8252	0.8445	0.8422	0.8516	0.8494	0.852	0.8281	0.8613	0.854	0.8314	0.8533	0.8821	0.884	0.8667	0.8708	0.8606
ENSG00000128617	OPN1SW	0.1484	0.1476	0.1474	0.1471	0.1465	0.1486	0.1471	0.1472	0.1486	0.1476	0.1496	0.1479	0.1465	0.1479	0.1477	0.1533	0.1534	0.1508	0.1546	0.1644	0.1537	0.1543
ENSG00000128713	HOXD11	0.3557	0.3494	0.375	0.3616	0.3395	0.3952	0.3913	0.4164	0.3941	0.3994	0.3516	0.3981	0.4196	0.3695	0.3809	0.3716	0.3592	0.3546	0.3731	0.3524	0.3536	0.3621
ENSG00000128519	TAS2R16	0.1725	0.1864	0.2062	0.185	0.192	0.1724	0.1853	0.1825	0.1822	0.1718	0.1791	0.185	0.1822	0.1843	0.1756	0.1926	0.2141	0.205	0.1965	0.1938	0.2084	0.1963
ENSG00000108771	DHX58	0.574	0.5625	0.651	0.5589	0.6281	0.5287	0.5927	0.5116	0.5327	0.5357	0.5412	0.5156	0.5682	0.5128	0.5351	0.5416	0.5242	0.5713	0.5615	0.534	0.5552	0.532
ENSG00000121075	TBX4	0.552	0.6553	0.7695	0.5915	0.623	0.5924	0.7719	0.5955	0.5815	0.5782	0.5514	0.5785	0.6934	0.611	0.5722	0.5664	0.5984	0.5997	0.6054	0.5966	0.5858	0.5705
ENSG00000121989	ACVR2A	0.8393	0.8251	0.7741	0.8773	0.8245	0.8949	0.8225	0.8915	0.8943	0.8949	0.8568	0.8905	0.8812	0.8894	0.8909	0.8209	0.8777	0.881	0.8848	0.876	0.875	0.8677
ENSG00000113073	SLC4A9	0.3249	0.4558	0.4093	0.4713	0.4448	0.3476	0.4166	0.4913	0.4338	0.4066	0.3487	0.5	0.4181	0.4738	0.4133	0.3333	0.3536	0.3885	0.3406	0.3464	0.349	0.3292
ENSG00000128606	LRRC17	0.6375	0.5136	0.5318	0.5648	0.5	0.6588	0.5696	0.5927	0.6119	0.634	0.6479	0.586	0.5867	0.6049	0.6194	0.6549	0.6504	0.6403	0.6869	0.655	0.6557	0.6616
ENSG00000119878	CRIPT	0.3799	0.3983	0.421	0.3831	0.4002	0.3726	0.4018	0.3889	0.386	0.3789	0.3698	0.405	0.3804	0.4018	0.3686	0.3788	0.3989	0.3635	0.3681	0.3899	0.3845	0.3673
ENSG00000116688	MFN2	0.5947	0.7611	0.8069	0.7019	0.7277	0.5964	0.8102	0.7241	0.6571	0.6538	0.5897	0.7243	0.7777	0.7343	0.6219	0.5495	0.5927	0.6317	0.5934	0.5746	0.5814	0.5562
ENSG00000129221	AIPL1	0.8881	0.8819	0.7776	0.8818	0.8817	0.863	0.8264	0.8711	0.8692	0.8608	0.8878	0.8741	0.8296	0.8764	0.8835	0.8887	0.8872	0.8864	0.8851	0.8865	0.8867	0.8876
ENSG00000123095	BHLHE41	0.8338	0.8483	0.8591	0.823	0.8379	0.7914	0.8604	0.7959	0.796	0.7931	0.8291	0.7902	0.8302	0.8141	0.8076	0.833	0.8286	0.8282	0.8196	0.827	0.8255	0.8281
ENSG00000071626	DAZAP1	0.5094	0.6433	0.7968	0.5736	0.6898	0.5435	0.7618	0.5156	0.5107	0.5183	0.5405	0.5149	0.7147	0.5435	0.5212	0.5697	0.5623	0.5529	0.5521	0.5663	0.5985	0.5728
ENSG00000113088	GZMK	0.7043	0.6106	0.5	0.625	0.6166	0.583	0.4548	0.542	0.6308	0.6193	0.6999	0.5482	0.4343	0.5385	0.6357	0.7117	0.6811	0.6175	0.5975	0.6577	0.6605	0.6913
ENSG00000127366	TAS2R5	0.1407	0.1407	0.1407	0.1407	0.1407	0.1407	0.1407	0.1407	0.1407	0.1407	0.1407	0.1407	0.1407	0.1407	0.1407	0.1407	0.1407	0.1407	0.1407	0.1407	0.1407	0.1407
ENSG00000188536	HBA2	0.1588	0.1572	0.1565	0.1564	0.1607	0.1547	0.1552	0.1553	0.1562	0.1548	0.1591	0.1561	0.1539	0.1562	0.1552	0.1589	0.1575	0.1561	0.1566	0.1573	0.1573	0.1588
ENSG00000184494	NEU1	0.7358	0.7776	0.7546	0.7898	0.794	0.7611	0.7606	0.8016	0.752	0.7637	0.7472	0.8004	0.8054	0.7974	0.7387	0.7375	0.737	0.7621	0.791	0.7451	0.7399	0.7433
ENSG00000111911	HINT3	0.6767	0.5754	0.5557	0.6237	0.5588	0.708	0.5678	0.6342	0.6653	0.679	0.6845	0.623	0.5528	0.623	0.665	0.6829	0.6582	0.6651	0.6872	0.6876	0.6626	0.6824
ENSG00000054148	PHPT1	0.2799	0.2411	0.2546	0.2413	0.2336	0.3583	0.2587	0.2541	0.3247	0.3399	0.2796	0.2588	0.2857	0.2689	0.3048	0.2982	0.2859	0.2909	0.3148	0.3025	0.2832	0.2931
ENSG00000119640	ACYP1	0.3193	0.3274	0.254	0.2888	0.3057	0.3528	0.2713	0.2892	0.3265	0.3338	0.333	0.3106	0.2767	0.3006	0.3345	0.2977	0.2795	0.2903	0.3042	0.293	0.2736	0.3184
ENSG00000103245	NARFL	0.4935	0.5	0.5239	0.5	0.5	0.5391	0.5	0.5109	0.5341	0.5366	0.4936	0.5148	0.464	0.5	0.5415	0.5052	0.5213	0.5308	0.5614	0.5	0.5154	0.5
ENSG00000100031	GGT1	0.5212	0.6001	0.5156	0.5879	0.5745	0.5584	0.5716	0.609	0.5815	0.591	0.529	0.6153	0.5324	0.5968	0.5533	0.5	0.5	0.5385	0.5533	0.5	0.4917	0.5
ENSG00000121068	TBX2	0.8278	0.8379	0.8593	0.8444	0.8481	0.8618	0.8475	0.8443	0.8675	0.8661	0.8282	0.844	0.8543	0.84	0.8531	0.8312	0.8418	0.8179	0.793	0.8199	0.8282	0.8255
ENSG00000115942	ORC2	0.8412	0.8334	0.824	0.8101	0.8229	0.7844	0.8264	0.7734	0.7958	0.7934	0.8373	0.7767	0.7782	0.7957	0.8063	0.8324	0.8236	0.8148	0.7996	0.8143	0.8178	0.827
ENSG00000122741	DCAF10	0.8295	0.8679	0.8659	0.8737	0.857	0.8918	0.8745	0.8876	0.8902	0.8915	0.8309	0.8874	0.8826	0.885	0.8795	0.8309	0.8658	0.881	0.8788	0.8725	0.8703	0.8574
ENSG00000113905	HRG	0.3125	0.353	0.2378	0.2868	0.3201	0.3778	0.275	0.2928	0.3322	0.3511	0.3572	0.3201	0.2616	0.3083	0.3569	0.2862	0.2473	0.278	0.3056	0.2573	0.2499	0.3181
ENSG00000125255	SLC10A2	0.6615	0.6052	0.6466	0.6466	0.6013	0.6515	0.6576	0.6841	0.6599	0.6504	0.6712	0.6672	0.6676	0.6928	0.6664	0.6795	0.7078	0.6831	0.7089	0.7051	0.6978	0.7037
ENSG00000117139	KDM5B	0.6304	0.5	0.478	0.6375	0.5078	0.8201	0.4784	0.7347	0.8221	0.8253	0.6132	0.737	0.6242	0.6976	0.7545	0.5968	0.6682	0.6292	0.5899	0.6065	0.6119	0.6051
ENSG00000112812	PRSS16	0.528	0.6802	0.7647	0.5698	0.6323	0.5581	0.7688	0.5715	0.5575	0.565	0.5373	0.5664	0.6764	0.6033	0.5319	0.4771	0.51	0.5454	0.5364	0.5054	0.4894	0.5
ENSG00000115616	SLC9A2	0.7735	0.8684	0.8851	0.7992	0.8539	0.7815	0.8848	0.7838	0.735	0.7485	0.7699	0.7779	0.8715	0.8308	0.7425	0.7774	0.7723	0.8198	0.8195	0.7915	0.7863	0.7732
ENSG00000111786	SRSF9	0.3985	0.5	0.4512	0.5216	0.4844	0.4564	0.4833	0.5581	0.51	0.5118	0.412	0.5662	0.5	0.5182	0.4773	0.3811	0.3724	0.411	0.3938	0.3908	0.3749	0.3602
ENSG00000115841	RMDN2	0.7123	0.7433	0.8019	0.6957	0.7203	0.663	0.806	0.7026	0.6667	0.6605	0.7143	0.6997	0.7837	0.7338	0.6764	0.7004	0.713	0.7096	0.7396	0.7074	0.7067	0.7113
ENSG00000111729	CLEC4A	0.3303	0.2784	0.2308	0.4459	0.2727	0.7096	0.2555	0.5761	0.7121	0.7178	0.3426	0.5696	0.439	0.5175	0.5995	0.3459	0.4812	0.3971	0.3551	0.3578	0.3709	0.3678
ENSG00000126822	PLEKHG3	0.7463	0.785	0.7886	0.7912	0.8136	0.7122	0.7696	0.7864	0.736	0.7237	0.7544	0.7938	0.7962	0.7748	0.7372	0.7672	0.7435	0.7475	0.7597	0.759	0.7671	0.7604
ENSG00000124762	CDKN1A	0.7352	0.7535	0.669	0.7579	0.7293	0.7446	0.7316	0.7838	0.7381	0.7523	0.7344	0.7816	0.7552	0.7818	0.7186	0.7249	0.7267	0.7566	0.7706	0.7307	0.726	0.7301
ENSG00000013293	SLC7A14	0.7589	0.6938	0.6372	0.6837	0.6294	0.7809	0.6976	0.7061	0.7337	0.7654	0.7407	0.6909	0.6603	0.7168	0.7208	0.7228	0.7055	0.7451	0.7601	0.7092	0.7115	0.7204
ENSG00000100991	TRPC4AP	0.5506	0.5541	0.5	0.5777	0.5488	0.5477	0.5263	0.5893	0.5672	0.56	0.5972	0.6034	0.5179	0.5744	0.5746	0.6198	0.5639	0.5592	0.536	0.5862	0.601	0.6078
ENSG00000114023	FAM162A	0.7352	0.6808	0.5936	0.6542	0.6496	0.73	0.6231	0.6351	0.6949	0.7029	0.7196	0.6475	0.5762	0.6515	0.6993	0.7251	0.6867	0.7244	0.752	0.7143	0.6973	0.7217
ENSG00000111110	PPM1H	0.8151	0.8723	0.8885	0.831	0.8559	0.8309	0.8926	0.8418	0.8182	0.8217	0.8098	0.8446	0.8711	0.8645	0.8068	0.8149	0.8242	0.8683	0.8672	0.8333	0.8397	0.8072
ENSG00000112874	NUDT12	0.8063	0.7327	0.6289	0.752	0.736	0.7354	0.6378	0.71	0.7522	0.7525	0.7974	0.7038	0.648	0.7052	0.7563	0.8029	0.7838	0.7549	0.7453	0.777	0.7769	0.7937
ENSG00000129152	MYOD1	0.3002	0.5449	0.7035	0.4171	0.5	0.2922	0.6855	0.4194	0.3144	0.2998	0.3018	0.4061	0.5783	0.4464	0.3038	0.311	0.3594	0.367	0.343	0.341	0.3485	0.3191
ENSG00000115738	ID2	0.4585	0.3741	0.4027	0.4047	0.3521	0.516	0.4175	0.4166	0.4698	0.5	0.4475	0.4145	0.4369	0.409	0.4549	0.4599	0.4602	0.448	0.4944	0.4759	0.4459	0.4576
ENSG00000114999	TTL	0.875	0.883	0.8667	0.8834	0.88	0.853	0.8773	0.8822	0.8508	0.8513	0.875	0.8818	0.8802	0.8827	0.8722	0.8753	0.8761	0.881	0.8825	0.88	0.877	0.8757
ENSG00000114115	RBP1	0.7841	0.7514	0.6369	0.767	0.755	0.7037	0.6523	0.754	0.7434	0.7291	0.783	0.7542	0.67	0.7381	0.7507	0.7907	0.7758	0.747	0.7269	0.7667	0.7694	0.7797
ENSG00000012223	LTF	0.2808	0.309	0.3241	0.2985	0.3035	0.2967	0.3193	0.2845	0.2959	0.293	0.2921	0.2878	0.294	0.2947	0.2889	0.2974	0.2928	0.285	0.2865	0.2899	0.2873	0.2939
ENSG00000119729	RHOQ	0.7391	0.5556	0.6025	0.6235	0.5668	0.7228	0.5973	0.6401	0.679	0.6856	0.717	0.6243	0.6276	0.6242	0.6867	0.7516	0.7286	0.7337	0.7433	0.7448	0.7368	0.7405
ENSG00000065268	WDR18	0.7606	0.6887	0.5681	0.6956	0.686	0.6984	0.5868	0.6546	0.7095	0.7052	0.7537	0.6514	0.5443	0.6552	0.7188	0.7598	0.7432	0.7276	0.7129	0.7331	0.7418	0.7506
ENSG00000126467	TSKS	0.1372	0.1372	0.1372	0.1372	0.1372	0.1372	0.1372	0.1372	0.1372	0.1372	0.1372	0.1372	0.1372	0.1372	0.1372	0.1372	0.1372	0.1372	0.1372	0.1372	0.1372	0.1372
ENSG00000123473	STIL	0.5749	0.6227	0.7237	0.5355	0.6022	0.5403	0.7251	0.5066	0.5101	0.5	0.5533	0.5072	0.6168	0.5353	0.546	0.6032	0.5788	0.612	0.5811	0.608	0.6062	0.5985
ENSG00000074695	LMAN1	0.7728	0.7714	0.8233	0.7128	0.7514	0.7158	0.8195	0.7022	0.7051	0.7076	0.7485	0.6845	0.76	0.7271	0.7071	0.7407	0.7139	0.7376	0.7145	0.7181	0.7228	0.7284
ENSG00000128011	LRFN1	0.529	0.4659	0.4468	0.4612	0.4519	0.5366	0.47	0.4828	0.5307	0.5516	0.5	0.476	0.4385	0.4749	0.5092	0.4832	0.4506	0.4922	0.4911	0.4558	0.4915	0.4772
ENSG00000204252	HLA-DOA	0.8893	0.8878	0.864	0.8865	0.8866	0.8699	0.8763	0.8794	0.8741	0.8667	0.8891	0.8808	0.8702	0.8836	0.8858	0.8898	0.8889	0.8883	0.888	0.8883	0.8883	0.8887
ENSG00000126458	RRAS	0.2423	0.225	0.2064	0.2281	0.2225	0.2605	0.2118	0.2243	0.2502	0.2511	0.2474	0.2304	0.2165	0.2328	0.2536	0.2455	0.2499	0.2518	0.2524	0.2412	0.2442	0.2402
ENSG00000117226	GBP3	0.7385	0.7499	0.8022	0.7429	0.7066	0.8487	0.8018	0.8014	0.8453	0.8472	0.7458	0.7993	0.7992	0.7911	0.8125	0.7428	0.7547	0.7418	0.7232	0.7262	0.7407	0.7448
ENSG00000095627	TDRD1	0.3396	0.5582	0.7031	0.4431	0.5201	0.314	0.695	0.424	0.3396	0.3219	0.3352	0.4135	0.5699	0.463	0.3406	0.3396	0.3536	0.3524	0.3419	0.3524	0.3367	0.3244
ENSG00000127688	GAN	0.7788	0.8267	0.8414	0.8105	0.8162	0.7885	0.8483	0.8238	0.7779	0.7841	0.7829	0.8265	0.8397	0.833	0.7715	0.7801	0.779	0.8052	0.8194	0.7975	0.7876	0.7812
ENSG00000128342	LIF	0.8895	0.8895	0.8707	0.8904	0.8922	0.862	0.8704	0.8875	0.8691	0.8595	0.8898	0.8886	0.8833	0.8871	0.8849	0.8908	0.8894	0.8898	0.8883	0.8893	0.8904	0.8896
ENSG00000130052	STARD8	0.8232	0.8771	0.8903	0.8828	0.8926	0.8336	0.8791	0.8839	0.8418	0.8444	0.8221	0.8835	0.895	0.8809	0.8397	0.8186	0.8278	0.8671	0.8686	0.8441	0.8553	0.8185
ENSG00000007372	PAX6	0.8098	0.8556	0.8618	0.8524	0.8412	0.8318	0.8711	0.863	0.8235	0.8319	0.8115	0.8587	0.8677	0.8649	0.8157	0.8139	0.8227	0.8445	0.8617	0.842	0.8345	0.8145
ENSG00000123999	INHA	0.1682	0.1687	0.1661	0.1704	0.1673	0.1728	0.1672	0.1747	0.1756	0.1752	0.17	0.1754	0.1704	0.1726	0.1727	0.1715	0.1703	0.1701	0.171	0.1699	0.1696	0.1696
ENSG00000125458	NT5C	0.2831	0.2657	0.2741	0.2738	0.2757	0.2612	0.2681	0.2577	0.2622	0.2548	0.28	0.2538	0.2573	0.257	0.2817	0.2734	0.2329	0.2489	0.2463	0.2347	0.2357	0.2481
ENSG00000079435	LIPE	0.229	0.1987	0.2051	0.1984	0.1961	0.2329	0.1933	0.197	0.207	0.2173	0.2283	0.1984	0.2066	0.199	0.2208	0.215	0.2008	0.2108	0.2175	0.2175	0.2077	0.2131
ENSG00000100365	NCF4	0.3355	0.2922	0.2777	0.2868	0.2855	0.3551	0.2866	0.2711	0.2984	0.3134	0.3696	0.2585	0.2731	0.2765	0.3331	0.4351	0.396	0.331	0.3518	0.4102	0.435	0.4453
ENSG00000125810	CD93	0.9008	0.9014	0.8997	0.8994	0.9007	0.8865	0.9008	0.8945	0.8882	0.8821	0.9007	0.8954	0.8965	0.8984	0.8984	0.9011	0.9004	0.9006	0.9002	0.9001	0.9003	0.9005
ENSG00000203485	INF2	0.2937	0.3236	0.3951	0.3181	0.3242	0.3162	0.3382	0.3129	0.3252	0.3462	0.2979	0.3164	0.3187	0.3104	0.3111	0.3042	0.3038	0.2971	0.2983	0.2949	0.3125	0.2896
ENSG00000131462	TUBG1	0.3731	0.3739	0.4179	0.3997	0.3962	0.373	0.4302	0.4582	0.4064	0.3909	0.3568	0.4504	0.4192	0.4352	0.3823	0.3796	0.4058	0.4147	0.3837	0.3979	0.441	0.4021
ENSG00000125823	CSTL1	0.2937	0.2793	0.207	0.2453	0.2429	0.3047	0.2596	0.2448	0.2869	0.3069	0.2775	0.234	0.2271	0.2618	0.2598	0.2735	0.2537	0.2659	0.278	0.2544	0.2493	0.2772
ENSG00000137185	ZSCAN9	0.7833	0.7273	0.6356	0.7506	0.7326	0.7272	0.6512	0.7246	0.7443	0.7392	0.7893	0.7239	0.6778	0.7332	0.761	0.7945	0.7935	0.7634	0.7734	0.7888	0.7855	0.7958
ENSG00000110243	APOA5	0.439	0.5152	0.4772	0.5228	0.5072	0.4299	0.4846	0.5353	0.5	0.4841	0.4938	0.5512	0.4779	0.5206	0.4901	0.5	0.4536	0.4515	0.4142	0.4579	0.4733	0.4811
ENSG00000092208	GEMIN2	0.4689	0.548	0.49	0.5557	0.5442	0.4807	0.5	0.5769	0.5268	0.5108	0.4888	0.5945	0.4943	0.5562	0.5242	0.4207	0.4515	0.4907	0.447	0.4384	0.4443	0.4303
ENSG00000124568	SLC17A1	0.448	0.711	0.749	0.6387	0.6658	0.4691	0.7603	0.6786	0.5603	0.5435	0.4943	0.6713	0.7375	0.6647	0.5392	0.4238	0.4513	0.5062	0.5	0.4269	0.4384	0.4327
ENSG00000123219	CENPK	0.569	0.4825	0.5073	0.5365	0.4604	0.5892	0.5386	0.5503	0.5628	0.5658	0.5938	0.5421	0.537	0.5671	0.5761	0.6009	0.6113	0.5831	0.6425	0.6235	0.6026	0.6166
ENSG00000119655	NPC2	0.6293	0.5732	0.4828	0.561	0.5119	0.6492	0.5338	0.5478	0.5993	0.6155	0.6415	0.5481	0.4754	0.5525	0.6097	0.6429	0.6005	0.6101	0.6447	0.634	0.6245	0.6495
ENSG00000004838	ZMYND10	0.4241	0.3685	0.3065	0.3451	0.3417	0.449	0.3637	0.3584	0.4203	0.4447	0.388	0.353	0.331	0.3661	0.3985	0.3836	0.3697	0.408	0.4084	0.3736	0.4002	0.3925
ENSG00000126759	CFP	0.1536	0.1606	0.1618	0.1599	0.156	0.1522	0.1617	0.1573	0.1537	0.1534	0.153	0.1566	0.158	0.1549	0.154	0.1537	0.1528	0.1539	0.1538	0.1541	0.1545	0.1536
ENSG00000170954	ZNF415	0.6539	0.6707	0.6362	0.6861	0.6614	0.6975	0.6432	0.7142	0.6935	0.6959	0.6681	0.6893	0.6472	0.6864	0.6942	0.6341	0.6257	0.6702	0.6885	0.6234	0.6249	0.6438
ENSG00000115232	ITGA4	0.5473	0.5493	0.6821	0.4321	0.5159	0.4653	0.6789	0.427	0.4344	0.4288	0.5055	0.4271	0.5656	0.4645	0.4561	0.5167	0.5164	0.5052	0.5	0.5	0.5117	0.5069
ENSG00000126233	SLURP1	0.1993	0.1852	0.18	0.1866	0.1821	0.2105	0.1808	0.1873	0.1998	0.2012	0.1997	0.1891	0.1903	0.1893	0.2032	0.1913	0.1838	0.1937	0.1954	0.1901	0.1873	0.1887
ENSG00000011083	SLC6A7	0.8252	0.7502	0.6417	0.7633	0.7551	0.777	0.6484	0.7101	0.7682	0.7643	0.8228	0.7132	0.6075	0.7154	0.7912	0.8335	0.8208	0.8074	0.8057	0.8256	0.8249	0.8294
ENSG00000126088	UROD	0.1635	0.1532	0.1513	0.1508	0.1512	0.1607	0.1492	0.1508	0.157	0.1596	0.1643	0.1512	0.1495	0.1541	0.1581	0.1747	0.1645	0.1699	0.1878	0.172	0.1714	0.1765
ENSG00000129195	FAM64A	0.4661	0.5469	0.5079	0.4758	0.5117	0.4887	0.5773	0.5247	0.5258	0.5	0.4853	0.5524	0.4553	0.5704	0.5234	0.5453	0.5779	0.6265	0.6027	0.5487	0.5634	0.5138
ENSG00000127337	YEATS4	0.523	0.3749	0.3141	0.5287	0.3748	0.7443	0.3667	0.6349	0.7463	0.7506	0.5	0.6329	0.5	0.5879	0.6633	0.4776	0.5608	0.5146	0.4783	0.4718	0.4877	0.4826
ENSG00000124702	KLHDC3	0.4294	0.3351	0.325	0.3632	0.3338	0.4645	0.3438	0.3558	0.4227	0.4286	0.4329	0.3631	0.3361	0.3723	0.4296	0.4488	0.4463	0.4379	0.471	0.4568	0.434	0.4487
ENSG00000112983	BRD8	0.7833	0.7943	0.7386	0.8245	0.7811	0.8296	0.7959	0.8463	0.8154	0.8239	0.7916	0.8457	0.8389	0.843	0.8119	0.7904	0.7923	0.8277	0.8472	0.8224	0.8074	0.7924
ENSG00000097046	CDC7	0.6204	0.4322	0.376	0.441	0.4483	0.5328	0.4229	0.4753	0.5357	0.548	0.5839	0.4914	0.4341	0.4621	0.5359	0.5504	0.5405	0.5577	0.5314	0.5316	0.561	0.5513
ENSG00000125931	CITED1	0.1549	0.1563	0.1619	0.1553	0.1569	0.1512	0.1591	0.1548	0.1522	0.1513	0.1541	0.155	0.1534	0.1543	0.1536	0.1547	0.1568	0.1564	0.1536	0.154	0.1556	0.1549
ENSG00000112079	STK38	0.6797	0.7618	0.814	0.7158	0.7412	0.6637	0.8149	0.7206	0.6847	0.6828	0.6967	0.7188	0.7803	0.7518	0.6893	0.7008	0.7175	0.7087	0.7607	0.7214	0.7085	0.7182
ENSG00000010810	FYN	0.6465	0.4865	0.4677	0.5428	0.5	0.5926	0.5	0.5348	0.5806	0.5835	0.6183	0.5347	0.4768	0.5186	0.5856	0.596	0.5864	0.5736	0.5865	0.5801	0.5712	0.5864
ENSG00000170465	KRT6C	0.2465	0.2553	0.2815	0.2626	0.2509	0.2622	0.2825	0.2711	0.2534	0.2731	0.2527	0.2589	0.2987	0.2654	0.2521	0.2531	0.2527	0.2475	0.2476	0.2409	0.2484	0.2564
ENSG00000117616	C1orf63	0.5797	0.4636	0.413	0.4566	0.441	0.5168	0.446	0.4827	0.5304	0.5513	0.5376	0.4921	0.4385	0.4734	0.4922	0.5	0.4877	0.4949	0.4827	0.459	0.472	0.4909
ENSG00000111652	COPS7A	0.7964	0.77	0.6417	0.8077	0.768	0.8364	0.6633	0.8213	0.8431	0.8418	0.7968	0.8225	0.7531	0.8068	0.829	0.7984	0.8057	0.7787	0.7542	0.7807	0.7827	0.7911
ENSG00000110921	MVK	0.4278	0.5221	0.7011	0.5427	0.6327	0.4168	0.6102	0.54	0.4813	0.4344	0.436	0.5419	0.612	0.518	0.4498	0.448	0.5	0.4912	0.4425	0.4801	0.5317	0.4548
ENSG00000111432	FZD10	0.5472	0.4748	0.4541	0.4541	0.4717	0.4605	0.4439	0.4677	0.477	0.4663	0.5289	0.4845	0.4395	0.4644	0.4885	0.5087	0.5	0.5075	0.5225	0.5	0.4932	0.5137
ENSG00000124217	MOCS3	0.646	0.5306	0.5568	0.5861	0.5161	0.6457	0.5823	0.5943	0.619	0.6198	0.6584	0.5882	0.5855	0.6128	0.6277	0.655	0.6616	0.636	0.691	0.6632	0.6528	0.6646
ENSG00000127311	HELB	0.7872	0.7318	0.6358	0.75	0.7338	0.7183	0.6431	0.6921	0.7316	0.724	0.7861	0.6913	0.6349	0.6916	0.7436	0.7926	0.7753	0.7426	0.7512	0.7705	0.764	0.7849
ENSG00000110330	BIRC2	0.7024	0.5813	0.4563	0.5962	0.5935	0.5824	0.4231	0.5111	0.6068	0.5874	0.6939	0.5168	0.4064	0.5145	0.6277	0.7084	0.6799	0.6276	0.6159	0.6675	0.6663	0.6936
ENSG00000112146	FBXO9	0.8425	0.8408	0.8452	0.8496	0.8652	0.7816	0.7963	0.8212	0.8093	0.8016	0.8406	0.8298	0.83	0.8153	0.8237	0.8386	0.8243	0.816	0.8023	0.8173	0.8289	0.8269
ENSG00000101812	H2BFM	0.8464	0.809	0.6633	0.8172	0.8097	0.7883	0.6776	0.7646	0.7958	0.7906	0.846	0.7658	0.6623	0.7674	0.8248	0.85	0.842	0.8241	0.8213	0.8395	0.84	0.8462
ENSG00000125878	TCF15	0.4117	0.3525	0.3744	0.3554	0.3624	0.4188	0.3515	0.3298	0.361	0.3699	0.4422	0.3289	0.3318	0.343	0.4021	0.4898	0.4644	0.4084	0.4159	0.4709	0.4891	0.5
ENSG00000055332	EIF2AK2	0.9065	0.9057	0.868	0.9059	0.9055	0.9013	0.8884	0.905	0.9016	0.9004	0.9065	0.905	0.8983	0.9051	0.9059	0.9066	0.9064	0.9063	0.9063	0.9065	0.9064	0.9066
ENSG00000111241	FGF6	0.6797	0.5771	0.4458	0.5868	0.5808	0.5471	0.4129	0.5	0.598	0.5743	0.6711	0.5	0.3957	0.5	0.6086	0.6877	0.6515	0.5884	0.5688	0.6329	0.6345	0.6625
ENSG00000125459	MSTO1	0.4121	0.348	0.3397	0.3891	0.3389	0.4575	0.3716	0.3839	0.4172	0.4212	0.4276	0.3748	0.3538	0.3743	0.419	0.4439	0.4446	0.4073	0.4574	0.4653	0.4259	0.4485
ENSG00000121933	ADORA3	0.2441	0.223	0.2324	0.2335	0.2309	0.2441	0.2279	0.2388	0.2439	0.2439	0.2348	0.2355	0.2339	0.236	0.244	0.2266	0.2333	0.2349	0.2291	0.2219	0.2318	0.2249
ENSG00000127220	ABHD8	0.6968	0.6041	0.4837	0.6136	0.6073	0.5698	0.458	0.5533	0.6199	0.5965	0.6922	0.5536	0.445	0.5451	0.6277	0.7069	0.6781	0.6212	0.5983	0.6572	0.6641	0.6881
ENSG00000128245	YWHAH	0.3817	0.6214	0.7564	0.5152	0.5817	0.3756	0.75	0.5315	0.4229	0.4043	0.3739	0.521	0.6696	0.5397	0.3718	0.3791	0.43	0.4243	0.402	0.4143	0.4057	0.3895
ENSG00000124370	MCEE	0.1896	0.1906	0.1931	0.2014	0.1891	0.193	0.2026	0.2103	0.2012	0.2021	0.1934	0.2065	0.2082	0.2077	0.1951	0.1991	0.1974	0.1878	0.1891	0.1846	0.1899	0.1959
ENSG00000126368	NR1D1	0.2438	0.2399	0.2231	0.238	0.233	0.2572	0.2314	0.2311	0.2486	0.2468	0.2488	0.2409	0.232	0.2428	0.2488	0.2522	0.2533	0.2552	0.2602	0.2614	0.25	0.2506
ENSG00000138111	TMEM180	0.6127	0.5642	0.5196	0.5571	0.546	0.607	0.5088	0.5408	0.569	0.5654	0.6403	0.546	0.463	0.5602	0.6124	0.6824	0.65	0.648	0.6671	0.6697	0.6848	0.6891
ENSG00000125457	MIF4GD	0.4166	0.4075	0.4186	0.4063	0.3719	0.4276	0.4307	0.4174	0.4399	0.4656	0.3948	0.4129	0.4274	0.4148	0.3922	0.3824	0.3696	0.3916	0.3905	0.3616	0.358	0.3836
ENSG00000131738	KRT33B	0.3678	0.2483	0.2642	0.2613	0.263	0.3423	0.2424	0.2545	0.304	0.3027	0.3517	0.2618	0.2714	0.2718	0.3244	0.4109	0.3865	0.348	0.3554	0.3884	0.3819	0.3972
ENSG00000084764	MAPRE3	0.5182	0.5	0.4722	0.4769	0.4843	0.5	0.4745	0.4872	0.5	0.5103	0.5	0.4884	0.4217	0.5	0.4927	0.5	0.5055	0.5331	0.5504	0.5063	0.5069	0.5156
ENSG00000041515	MYO16	0.4841	0.4059	0.3959	0.4018	0.4247	0.5077	0.405	0.409	0.465	0.4771	0.4399	0.4578	0.428	0.4191	0.4756	0.4763	0.4667	0.5103	0.506	0.5758	0.477	0.4737
ENSG00000105939	ZC3HAV1	0.8117	0.7759	0.7524	0.8095	0.769	0.8329	0.79	0.8265	0.8115	0.823	0.8119	0.8243	0.8412	0.8267	0.8137	0.8173	0.8237	0.8477	0.8548	0.8545	0.847	0.8303
ENSG00000117682	DHDDS	0.8845	0.8846	0.8835	0.8767	0.8824	0.8446	0.8829	0.8531	0.8478	0.8446	0.8855	0.8527	0.8639	0.8651	0.8735	0.8883	0.8853	0.8789	0.8745	0.885	0.8863	0.8873
ENSG00000126249	PDCD2L	0.3167	0.2173	0.1753	0.2035	0.2229	0.2457	0.1902	0.1948	0.2321	0.2326	0.2926	0.2052	0.1916	0.2045	0.2404	0.276	0.2651	0.2429	0.2412	0.2475	0.2594	0.2734
ENSG00000117281	CD160	0.8822	0.8866	0.8892	0.8844	0.8867	0.8816	0.8886	0.8818	0.8832	0.8827	0.883	0.8811	0.8871	0.8841	0.8839	0.8841	0.885	0.8812	0.8792	0.8827	0.8836	0.8835
ENSG00000016490	CLCA1	0.1658	0.1554	0.156	0.1558	0.1549	0.1634	0.1547	0.1563	0.1576	0.1593	0.1667	0.156	0.1554	0.1555	0.16	0.1691	0.1578	0.1585	0.1626	0.1612	0.1573	0.1679
ENSG00000103111	MON1B	0.8817	0.8819	0.8812	0.8817	0.8862	0.8546	0.8797	0.8756	0.8537	0.854	0.8807	0.8755	0.882	0.8765	0.8717	0.8826	0.8793	0.8821	0.8809	0.8811	0.8837	0.8804
ENSG00000116132	PRRX1	0.7775	0.792	0.7257	0.8364	0.7812	0.8716	0.7743	0.8689	0.8726	0.8741	0.783	0.8683	0.8425	0.8606	0.8539	0.7769	0.8027	0.8187	0.8173	0.7936	0.7886	0.7838
ENSG00000124602	UNC5CL	0.4817	0.491	0.4652	0.4704	0.4927	0.4152	0.4525	0.4794	0.4372	0.4252	0.4426	0.4861	0.4484	0.4629	0.4616	0.4757	0.4389	0.4919	0.5082	0.4776	0.4426	0.4708
ENSG00000127362	TAS2R3	0.1591	0.169	0.1548	0.1588	0.1559	0.1599	0.1603	0.1615	0.1628	0.1664	0.155	0.1763	0.1611	0.1615	0.1599	0.1567	0.1562	0.1546	0.1545	0.2107	0.1575	0.1555
ENSG00000114854	TNNC1	0.2125	0.2065	0.1953	0.2025	0.1981	0.2281	0.1978	0.1993	0.2189	0.2204	0.2187	0.2054	0.1936	0.2088	0.2213	0.2169	0.2201	0.2246	0.2261	0.2152	0.2173	0.2139
ENSG00000128040	SPINK2	0.3549	0.2609	0.2065	0.2434	0.2584	0.2771	0.2282	0.2335	0.2693	0.2697	0.3316	0.2448	0.2313	0.2465	0.2762	0.3085	0.3001	0.2785	0.2769	0.2844	0.2939	0.3074
ENSG00000127838	PNKD	0.879	0.8754	0.7756	0.878	0.8754	0.8512	0.8371	0.8743	0.8564	0.8481	0.8795	0.875	0.8542	0.8739	0.8746	0.8796	0.8786	0.8766	0.8777	0.8782	0.8781	0.8788
ENSG00000187990	HIST1H2BG	0.1387	0.1387	0.1387	0.1387	0.1387	0.1387	0.1387	0.1387	0.1387	0.1387	0.1387	0.1387	0.1387	0.1387	0.1387	0.1387	0.1387	0.1387	0.1387	0.1387	0.1387	0.1387
ENSG00000112167	SAYSD1	0.4725	0.758	0.7827	0.7112	0.7389	0.4776	0.7913	0.7331	0.6115	0.5901	0.5252	0.7393	0.7568	0.7258	0.5858	0.4625	0.508	0.5529	0.4801	0.4779	0.5	0.4493
ENSG00000111405	ENDOU	0.549	0.4092	0.4429	0.463	0.4202	0.5324	0.4429	0.4556	0.5	0.5086	0.5415	0.4454	0.4196	0.441	0.5124	0.5742	0.5431	0.5061	0.5443	0.5548	0.5375	0.5592
ENSG00000122778	KIAA1549	0.8962	0.9014	0.8983	0.901	0.8987	0.9018	0.9015	0.9024	0.9005	0.9007	0.8982	0.902	0.9026	0.9028	0.9017	0.8924	0.9001	0.9021	0.9024	0.9009	0.9007	0.8995
ENSG00000119705	SLIRP	0.316	0.3309	0.2454	0.2815	0.3034	0.3399	0.2731	0.2795	0.3096	0.3244	0.3228	0.2965	0.2643	0.2911	0.3206	0.2809	0.2663	0.2777	0.2942	0.268	0.2599	0.3019
ENSG00000124091	GCNT7	0.2873	0.1678	0.1869	0.1808	0.183	0.2607	0.173	0.1856	0.2209	0.2242	0.2747	0.1837	0.2014	0.1912	0.2392	0.3306	0.3059	0.261	0.2801	0.3132	0.3046	0.3205
ENSG00000112941	PAPD7	0.7415	0.8067	0.8139	0.791	0.7779	0.8521	0.8302	0.8319	0.8516	0.8519	0.7493	0.8345	0.8136	0.8355	0.8279	0.7486	0.765	0.811	0.8066	0.7449	0.7494	0.7411
ENSG00000114767	RRP9	0.1453	0.1453	0.1453	0.1453	0.1453	0.1453	0.1453	0.1453	0.1453	0.1453	0.1453	0.1453	0.1453	0.1453	0.1453	0.1453	0.1453	0.1453	0.1453	0.1453	0.1453	0.1453
ENSG00000122705	CLTA	0.3665	0.467	0.6683	0.4834	0.5795	0.32	0.5682	0.4251	0.3496	0.345	0.359	0.4282	0.5947	0.3949	0.3378	0.3457	0.3279	0.3266	0.3152	0.3288	0.3773	0.3287
ENSG00000129562	DAD1	0.2694	0.4257	0.3772	0.4325	0.4135	0.284	0.3847	0.4544	0.371	0.3509	0.2935	0.4639	0.3908	0.4274	0.3462	0.2612	0.2658	0.284	0.261	0.2603	0.259	0.2515
ENSG00000113734	BNIP1	0.3539	0.3456	0.3813	0.3528	0.3379	0.3541	0.3552	0.3822	0.3646	0.3533	0.3439	0.3877	0.3968	0.3716	0.3449	0.3495	0.3442	0.3374	0.3348	0.3469	0.3272	0.3435
ENSG00000124939	SCGB2A1	0.2104	0.1642	0.1617	0.1629	0.1753	0.1793	0.1628	0.1659	0.168	0.1721	0.1805	0.1644	0.1673	0.1658	0.1692	0.187	0.1936	0.1863	0.1996	0.1845	0.1831	0.1915
ENSG00000129518	EAPP	0.3357	0.2986	0.2567	0.292	0.3217	0.289	0.2681	0.2667	0.2767	0.2758	0.3037	0.2798	0.2575	0.2717	0.3046	0.3329	0.2953	0.3266	0.3047	0.345	0.3002	0.319
ENSG00000110851	PRDM4	0.4087	0.5641	0.5346	0.5842	0.5521	0.4266	0.5464	0.6256	0.5366	0.5172	0.4293	0.6255	0.5624	0.579	0.5	0.3987	0.4097	0.4234	0.3839	0.4237	0.3931	0.3847
ENSG00000117751	PPP1R8	0.6716	0.6521	0.7333	0.7009	0.7117	0.67	0.722	0.695	0.6549	0.6545	0.6831	0.6818	0.7889	0.6929	0.6611	0.6895	0.6934	0.6809	0.7246	0.7017	0.6971	0.6971
ENSG00000126549	STATH	0.3949	0.3208	0.2542	0.29	0.3516	0.311	0.2563	0.2543	0.279	0.2782	0.3213	0.2735	0.2378	0.2707	0.3196	0.3701	0.3456	0.411	0.368	0.3932	0.3554	0.3655
ENSG00000108788	MLX	0.8515	0.8186	0.6825	0.8273	0.8208	0.7896	0.7054	0.7988	0.8067	0.7993	0.8499	0.8029	0.7169	0.7966	0.831	0.854	0.8462	0.8304	0.82	0.844	0.8421	0.8476
ENSG00000186474	KLK12	0.2884	0.3162	0.4076	0.3217	0.3193	0.2918	0.3713	0.3574	0.3048	0.2973	0.2827	0.354	0.3682	0.3319	0.2904	0.2794	0.2993	0.2902	0.292	0.3084	0.2911	0.2857
ENSG00000120332	TNN	0.4139	0.5306	0.5	0.5546	0.5259	0.398	0.5	0.5671	0.5	0.4932	0.4255	0.5742	0.5	0.5339	0.4802	0.3935	0.3767	0.3912	0.3601	0.3673	0.3652	0.3702
ENSG00000121083	DYNLL2	0.8296	0.7901	0.669	0.7978	0.782	0.7864	0.6992	0.7624	0.7911	0.7886	0.8271	0.7623	0.6569	0.7631	0.8025	0.8292	0.8165	0.8048	0.8099	0.8167	0.8108	0.8242
ENSG00000174837	EMR1	0.3779	0.4043	0.3676	0.3529	0.3779	0.3748	0.3653	0.3438	0.3652	0.3882	0.3651	0.3433	0.3154	0.3574	0.3502	0.3582	0.3494	0.3748	0.4191	0.35	0.3456	0.3686
ENSG00000132207	SLX1A	0.5087	0.4039	0.4546	0.4547	0.3949	0.5151	0.4758	0.4937	0.5053	0.5	0.5274	0.4781	0.5	0.5	0.5171	0.5513	0.558	0.5224	0.5721	0.5622	0.5506	0.5627
ENSG00000099814	CEP170B	0.7505	0.7985	0.8504	0.7349	0.8123	0.6975	0.8437	0.7274	0.7147	0.6975	0.7406	0.7507	0.8046	0.7749	0.7175	0.7347	0.7405	0.7941	0.7682	0.722	0.7465	0.711
ENSG00000178982	EIF3K	0.4936	0.463	0.5344	0.5076	0.4633	0.5133	0.5292	0.516	0.5169	0.5122	0.5384	0.5075	0.5267	0.5253	0.5326	0.5459	0.5772	0.5267	0.5741	0.5728	0.5577	0.5735
ENSG00000124181	PLCG1	0.6001	0.636	0.7465	0.5473	0.6177	0.5576	0.7454	0.5571	0.5586	0.551	0.5556	0.5536	0.6709	0.5858	0.5501	0.5598	0.5746	0.6091	0.5744	0.5823	0.5775	0.5548
ENSG00000171401	KRT13	0.3215	0.3588	0.3788	0.3436	0.3583	0.336	0.3913	0.3775	0.3452	0.3443	0.3161	0.3734	0.4046	0.3518	0.3215	0.3068	0.3326	0.3189	0.3194	0.3283	0.3263	0.3091
ENSG00000085982	USP40	0.861	0.8306	0.6935	0.8351	0.8302	0.807	0.7138	0.7963	0.8158	0.8119	0.8602	0.7987	0.7111	0.8002	0.8415	0.8631	0.8555	0.8426	0.8359	0.8522	0.8537	0.8594
ENSG00000120948	TARDBP	0.7879	0.7107	0.579	0.7188	0.709	0.727	0.5779	0.6606	0.7247	0.7202	0.7844	0.6651	0.5461	0.6627	0.7437	0.7893	0.7736	0.7439	0.746	0.7718	0.7669	0.7832
ENSG00000119714	GPR68	0.5951	0.5482	0.7139	0.5925	0.6548	0.5869	0.6262	0.5646	0.5802	0.5724	0.6066	0.5626	0.6196	0.5467	0.5983	0.6325	0.6004	0.5903	0.5784	0.6049	0.6435	0.6195
ENSG00000120075	HOXB5	0.5068	0.5	0.4784	0.4915	0.4771	0.5484	0.4598	0.4931	0.51	0.5205	0.5328	0.5	0.4392	0.485	0.5252	0.5191	0.508	0.5077	0.563	0.5328	0.5	0.5377
ENSG00000112306	RPS12	0.1371	0.1371	0.1371	0.1371	0.1371	0.1371	0.1371	0.1371	0.1371	0.1371	0.1371	0.1371	0.1371	0.1371	0.1371	0.1371	0.1371	0.1371	0.1371	0.1371	0.1371	0.1371
ENSG00000121211	MND1	0.3855	0.3456	0.2811	0.3369	0.3209	0.4448	0.3167	0.3361	0.3822	0.4042	0.4155	0.34	0.3087	0.3397	0.4014	0.3914	0.3756	0.3669	0.4215	0.3885	0.3634	0.4075
ENSG00000100867	DHRS2	0.3028	0.3131	0.265	0.2773	0.325	0.2744	0.2567	0.2519	0.2542	0.2606	0.2863	0.2568	0.2353	0.2687	0.2761	0.3108	0.2901	0.299	0.3458	0.3091	0.2959	0.3229
ENSG00000002016	RAD52	0.543	0.5238	0.5716	0.655	0.5141	0.8259	0.5429	0.7613	0.8291	0.8316	0.5527	0.7566	0.7001	0.7179	0.7542	0.5557	0.6591	0.5997	0.5625	0.5739	0.5805	0.5677
ENSG00000256053	APOPT1	0.7085	0.6005	0.7293	0.6499	0.6844	0.6792	0.6641	0.6088	0.645	0.6407	0.7109	0.6081	0.6834	0.5997	0.6655	0.7311	0.6854	0.6635	0.6766	0.7062	0.7163	0.7175
ENSG00000118702	GHRH	0.2306	0.2006	0.1933	0.2087	0.2113	0.1931	0.1971	0.1976	0.1958	0.1874	0.2277	0.1927	0.1883	0.1961	0.2225	0.2181	0.1732	0.1855	0.1823	0.1751	0.1745	0.1941
ENSG00000111664	GNB3	0.7107	0.6206	0.5	0.6289	0.6272	0.5905	0.4762	0.5568	0.6333	0.6105	0.7076	0.5664	0.4423	0.5624	0.6434	0.7199	0.6958	0.6405	0.6205	0.6823	0.6841	0.7028
ENSG00000115461	IGFBP5	0.879	0.8837	0.8697	0.8796	0.8797	0.8501	0.8788	0.8733	0.8524	0.8524	0.875	0.8743	0.8711	0.876	0.8678	0.8764	0.873	0.8807	0.8741	0.8748	0.8737	0.8721
ENSG00000116035	VAX2	0.3393	0.3261	0.2915	0.3006	0.3007	0.3456	0.3184	0.2994	0.3367	0.3507	0.3222	0.2927	0.2784	0.3155	0.3037	0.32	0.3165	0.3205	0.3256	0.3028	0.3076	0.3262
ENSG00000124731	TREM1	0.5254	0.5413	0.5125	0.5231	0.5	0.5485	0.5173	0.5491	0.5515	0.5608	0.534	0.5485	0.538	0.5262	0.542	0.4524	0.4302	0.4718	0.4731	0.4301	0.4278	0.4719
ENSG00000170866	LILRA3	0.3562	0.2876	0.2256	0.2497	0.2701	0.35	0.2329	0.2513	0.2985	0.3052	0.3624	0.2668	0.2484	0.2663	0.333	0.3786	0.3444	0.3211	0.3402	0.3536	0.3531	0.3792
ENSG00000127863	TNFRSF19	0.8736	0.8397	0.7221	0.8486	0.843	0.8313	0.7424	0.8145	0.8337	0.8323	0.8723	0.8198	0.7709	0.819	0.8587	0.8745	0.8687	0.8601	0.8567	0.8664	0.8667	0.8705
ENSG00000079150	FKBP7	0.5707	0.5429	0.4803	0.5326	0.5284	0.5675	0.4925	0.538	0.5694	0.5889	0.5567	0.5607	0.4785	0.5294	0.5649	0.5335	0.521	0.5546	0.5426	0.5481	0.5181	0.546
ENSG00000111229	ARPC3	0.3412	0.2045	0.2389	0.2207	0.224	0.308	0.2123	0.2251	0.2596	0.2651	0.3247	0.2215	0.2431	0.2284	0.2808	0.3961	0.3544	0.3036	0.3229	0.3667	0.3746	0.3767
ENSG00000120337	TNFSF18	0.5403	0.664	0.7579	0.5796	0.6303	0.5648	0.757	0.5761	0.5649	0.5613	0.5503	0.5612	0.658	0.6122	0.554	0.5097	0.5543	0.5825	0.5601	0.5279	0.5438	0.5354
ENSG00000128276	RFPL3	0.3067	0.2566	0.2388	0.2451	0.248	0.317	0.2492	0.2251	0.2499	0.2664	0.334	0.2148	0.2353	0.2296	0.2923	0.3895	0.3542	0.2965	0.316	0.3675	0.3883	0.4054
ENSG00000116096	SPR	0.2454	0.2767	0.313	0.2809	0.2606	0.2899	0.296	0.3209	0.3001	0.3039	0.2537	0.3041	0.3446	0.2906	0.275	0.249	0.2512	0.2573	0.2528	0.2369	0.2502	0.2442
ENSG00000111644	ACRBP	0.7092	0.6198	0.5143	0.6306	0.615	0.6005	0.5	0.5935	0.6407	0.6276	0.7119	0.5864	0.5192	0.5704	0.6457	0.7269	0.6917	0.634	0.617	0.6811	0.6853	0.7117
ENSG00000116885	OSCP1	0.68	0.5793	0.4333	0.6512	0.581	0.7409	0.4275	0.678	0.7474	0.7463	0.6772	0.6725	0.552	0.6479	0.7231	0.6863	0.695	0.6431	0.6179	0.6532	0.6582	0.672
ENSG00000130201	EXOC3L2	0.3136	0.2989	0.3564	0.2907	0.3138	0.3404	0.3209	0.2945	0.3228	0.3309	0.3047	0.3008	0.3048	0.2931	0.3259	0.3195	0.3199	0.3121	0.3203	0.3074	0.3161	0.3086
ENSG00000060138	YBX3	0.4168	0.3046	0.2673	0.295	0.3196	0.3234	0.2815	0.2894	0.3219	0.3169	0.3891	0.3105	0.2771	0.3089	0.3337	0.3607	0.3565	0.3522	0.3333	0.3563	0.3551	0.3618
ENSG00000115592	PRKAG3	0.4473	0.4638	0.651	0.4937	0.5868	0.3721	0.5293	0.4401	0.4296	0.4135	0.4064	0.4573	0.5293	0.4216	0.4076	0.3943	0.3806	0.3656	0.3541	0.3715	0.4041	0.3732
ENSG00000124562	SNRPC	0.2633	0.2809	0.1997	0.2412	0.2564	0.299	0.2185	0.2384	0.2688	0.2804	0.2823	0.2528	0.2244	0.2478	0.2805	0.2395	0.2165	0.2429	0.2528	0.2248	0.2174	0.2615
ENSG00000130175	PRKCSH	0.5902	0.6902	0.7715	0.6287	0.6473	0.6119	0.7698	0.6382	0.6127	0.6083	0.6329	0.6339	0.7264	0.6807	0.6237	0.6232	0.6488	0.6289	0.6608	0.6481	0.6395	0.6476
ENSG00000112651	MRPL2	0.7066	0.6128	0.5	0.629	0.6201	0.5865	0.4537	0.5537	0.6339	0.6196	0.7028	0.5594	0.4415	0.546	0.639	0.7143	0.685	0.6238	0.6019	0.6671	0.6653	0.6945
ENSG00000125629	INSIG2	0.6474	0.6617	0.7524	0.5925	0.6293	0.6241	0.7516	0.5583	0.5885	0.6012	0.6574	0.557	0.6597	0.5961	0.6101	0.6544	0.6259	0.6199	0.6247	0.6365	0.6441	0.6539
ENSG00000077800	FKBP6	0.5149	0.7	0.6205	0.7026	0.6784	0.572	0.6571	0.7395	0.6478	0.6383	0.5586	0.7476	0.6949	0.7126	0.6225	0.5187	0.5257	0.5773	0.5767	0.5372	0.52	0.5109
ENSG00000123136	DDX39A	0.2632	0.2826	0.3079	0.2737	0.2849	0.2754	0.2946	0.2742	0.2705	0.2725	0.2572	0.2686	0.3017	0.2682	0.2635	0.2663	0.2827	0.2839	0.2735	0.277	0.3218	0.2952
ENSG00000121058	COIL	0.5241	0.4737	0.5229	0.5326	0.468	0.5409	0.5329	0.559	0.555	0.5563	0.5553	0.5404	0.5547	0.5586	0.5583	0.5656	0.5908	0.5446	0.5883	0.5958	0.5758	0.5899
ENSG00000110888	CAPRIN2	0.901	0.894	0.8726	0.8986	0.898	0.8833	0.8764	0.8949	0.8822	0.8765	0.9011	0.8939	0.8949	0.895	0.8974	0.9014	0.9012	0.9	0.9011	0.9018	0.9016	0.9016
ENSG00000130540	SULT4A1	0.7013	0.5916	0.5689	0.712	0.5815	0.8425	0.5934	0.7856	0.8411	0.8432	0.6911	0.7795	0.689	0.7585	0.8013	0.7025	0.7322	0.7306	0.7116	0.7053	0.7012	0.6987
ENSG00000125347	IRF1	0.8352	0.7763	0.6934	0.7843	0.7796	0.7799	0.7008	0.7581	0.7857	0.776	0.8325	0.7648	0.72	0.7612	0.8016	0.8393	0.8294	0.8124	0.8024	0.8275	0.8294	0.8333
ENSG00000138834	MAPK8IP3	0.6072	0.8008	0.8383	0.7783	0.8117	0.6112	0.8291	0.7807	0.6786	0.6637	0.639	0.7842	0.8191	0.7724	0.6569	0.601	0.6232	0.6461	0.62	0.6129	0.6341	0.5892
ENSG00000109943	CRTAM	0.6865	0.6857	0.641	0.7633	0.667	0.8236	0.6875	0.8137	0.8251	0.8258	0.7107	0.8112	0.7743	0.8024	0.7972	0.7169	0.7446	0.744	0.7469	0.7362	0.7392	0.7259
ENSG00000121853	GHSR	0.1537	0.2098	0.2759	0.2116	0.1862	0.1579	0.2656	0.2076	0.1761	0.1768	0.1557	0.1985	0.307	0.2006	0.1665	0.1513	0.157	0.16	0.1592	0.1536	0.155	0.152
ENSG00000110881	ASIC1	0.8	0.7865	0.7423	0.8053	0.7667	0.8202	0.784	0.8212	0.798	0.8088	0.7994	0.8151	0.8157	0.8269	0.7958	0.8036	0.8045	0.844	0.8582	0.8369	0.8222	0.8062
ENSG00000124608	AARS2	0.5	0.3969	0.3842	0.4252	0.402	0.5285	0.425	0.4354	0.4904	0.5	0.4884	0.4346	0.3974	0.4301	0.5	0.5	0.5	0.486	0.521	0.5	0.4872	0.4915
ENSG00000125398	SOX9	0.6892	0.7071	0.7862	0.7194	0.6835	0.8293	0.782	0.7788	0.8336	0.8366	0.6613	0.7784	0.7724	0.7685	0.7818	0.6499	0.706	0.6923	0.6392	0.647	0.66	0.6416
ENSG00000113119	TMCO6	0.7611	0.711	0.6174	0.7365	0.7109	0.7086	0.6481	0.7087	0.724	0.7158	0.767	0.707	0.6862	0.7144	0.7418	0.772	0.7712	0.7417	0.752	0.7662	0.7618	0.7729
ENSG00000122068	FYTTD1	0.6712	0.704	0.7904	0.6413	0.688	0.5828	0.7885	0.6089	0.6206	0.6433	0.6158	0.622	0.7327	0.6357	0.6008	0.6131	0.6161	0.6588	0.6145	0.6293	0.6196	0.6097
ENSG00000138363	ATIC	0.8066	0.792	0.6949	0.8034	0.7929	0.7231	0.7173	0.7897	0.7718	0.7572	0.8046	0.7904	0.7538	0.7752	0.7755	0.807	0.7899	0.7631	0.7366	0.7765	0.7789	0.7928
ENSG00000111325	OGFOD2	0.8152	0.7769	0.6825	0.7899	0.7743	0.7719	0.71	0.7737	0.7823	0.7766	0.8212	0.7744	0.7326	0.7805	0.8005	0.8223	0.8203	0.7985	0.8056	0.817	0.8136	0.8245
ENSG00000112414	GPR126	0.76	0.6984	0.7622	0.7271	0.7542	0.7561	0.7221	0.7094	0.7222	0.7239	0.7553	0.7064	0.7383	0.6956	0.725	0.744	0.7233	0.7437	0.7515	0.7364	0.7377	0.7361
ENSG00000127928	GNGT1	0.4938	0.5673	0.7009	0.5594	0.6445	0.4585	0.6224	0.5094	0.4619	0.468	0.5064	0.5171	0.6399	0.4888	0.4785	0.4545	0.4221	0.445	0.4788	0.4218	0.4567	0.4638
ENSG00000113083	LOX	0.8098	0.725	0.6913	0.8017	0.714	0.8761	0.7316	0.842	0.8722	0.8748	0.8007	0.8397	0.8135	0.8319	0.8524	0.7985	0.804	0.8288	0.8272	0.798	0.8019	0.7935
ENSG00000127588	GNG13	0.4385	0.3848	0.475	0.4087	0.376	0.4906	0.4149	0.4022	0.4399	0.4531	0.4534	0.3924	0.3971	0.4008	0.4377	0.4729	0.4763	0.4411	0.4932	0.4801	0.464	0.4762
ENSG00000113196	HAND1	0.5561	0.4946	0.5552	0.5346	0.489	0.5648	0.5525	0.5531	0.5651	0.56	0.5881	0.55	0.5546	0.5686	0.5822	0.5964	0.621	0.5817	0.6212	0.6275	0.6059	0.622
ENSG00000108813	DLX4	0.2785	0.297	0.3163	0.3085	0.2919	0.2961	0.3166	0.317	0.303	0.306	0.2802	0.3058	0.3444	0.3067	0.2899	0.2865	0.2967	0.2928	0.3049	0.3096	0.299	0.296
ENSG00000126878	AIF1L	0.8844	0.8826	0.8602	0.8848	0.8813	0.8851	0.8644	0.8832	0.8874	0.8868	0.8845	0.8837	0.8702	0.882	0.8868	0.8856	0.8852	0.8789	0.8732	0.8807	0.881	0.883
ENSG00000213918	DNASE1	0.382	0.5253	0.4835	0.5389	0.5161	0.4145	0.4945	0.5655	0.506	0.4854	0.4107	0.5785	0.4901	0.5416	0.479	0.3901	0.4244	0.449	0.4	0.4234	0.4183	0.3881
ENSG00000127184	COX7C	0.7762	0.7074	0.5782	0.7038	0.7125	0.7121	0.5658	0.6361	0.7164	0.712	0.7708	0.6519	0.5324	0.647	0.7314	0.7754	0.7532	0.7368	0.7256	0.7518	0.7459	0.7655
ENSG00000116014	KISS1R	0.1842	0.1924	0.1853	0.192	0.1838	0.1869	0.185	0.1913	0.1883	0.1883	0.1839	0.1881	0.185	0.1874	0.1884	0.209	0.1884	0.1881	0.1967	0.206	0.2203	0.1954
ENSG00000100359	SGSM3	0.3122	0.4768	0.4432	0.4788	0.4615	0.3262	0.4409	0.5	0.4177	0.3974	0.3369	0.509	0.4401	0.4724	0.3911	0.31	0.3196	0.3334	0.3094	0.3106	0.3158	0.2987
ENSG00000113205	PCDHB3	0.42	0.5453	0.6897	0.4467	0.5199	0.4371	0.6814	0.4371	0.4223	0.4194	0.3852	0.4305	0.5772	0.4722	0.4139	0.3851	0.4258	0.4357	0.4237	0.3965	0.3939	0.3743
ENSG00000109917	ZNF259	0.7128	0.6308	0.7162	0.6336	0.7015	0.662	0.651	0.5892	0.622	0.6253	0.698	0.583	0.6487	0.5917	0.6435	0.7252	0.6902	0.7031	0.7095	0.7107	0.7189	0.7203
ENSG00000110080	ST3GAL4	0.5725	0.5255	0.5659	0.5741	0.5103	0.5996	0.5945	0.61	0.6041	0.6	0.603	0.5967	0.6121	0.6089	0.6091	0.6063	0.6291	0.6054	0.6389	0.6286	0.6276	0.6292
ENSG00000115902	SLC1A4	0.8	0.8324	0.8446	0.8404	0.8159	0.8751	0.852	0.8592	0.8709	0.8733	0.8013	0.8554	0.8538	0.8602	0.8602	0.8047	0.8395	0.8483	0.8626	0.8418	0.8398	0.8292
ENSG00000119820	YIPF4	0.8849	0.8608	0.7551	0.8624	0.8559	0.8556	0.7806	0.8404	0.8496	0.8518	0.8837	0.8454	0.7728	0.8484	0.8686	0.8847	0.8775	0.88	0.8821	0.882	0.8809	0.8837
ENSG00000185479	KRT6B	0.437	0.4369	0.3522	0.4016	0.3971	0.467	0.4071	0.4062	0.4484	0.4623	0.4499	0.4063	0.3532	0.4069	0.4344	0.3874	0.3741	0.4041	0.4139	0.3641	0.3644	0.4002
ENSG00000126861	OMG	0.3643	0.2557	0.2197	0.2501	0.2625	0.2897	0.2353	0.2452	0.2789	0.28	0.3405	0.2504	0.2594	0.2454	0.2837	0.3183	0.3078	0.2838	0.2805	0.2902	0.3006	0.3158
ENSG00000102543	CDADC1	0.5678	0.5122	0.5123	0.519	0.51	0.5639	0.4948	0.5084	0.526	0.5367	0.551	0.5088	0.471	0.5	0.5362	0.5668	0.5634	0.5413	0.5977	0.5794	0.5416	0.5732
ENSG00000111536	IL26	0.2491	0.2602	0.2343	0.2493	0.2497	0.2597	0.2433	0.2428	0.2528	0.2583	0.2599	0.2397	0.2331	0.2465	0.2512	0.2602	0.2538	0.2574	0.2603	0.248	0.2546	0.2606
ENSG00000124831	LRRFIP1	0.6146	0.5476	0.5989	0.6161	0.5505	0.619	0.6045	0.638	0.6286	0.6207	0.638	0.6178	0.6194	0.6377	0.6374	0.6405	0.6548	0.6214	0.6539	0.6582	0.6419	0.6565
ENSG00000112186	CAP2	0.4917	0.4178	0.4203	0.4422	0.4175	0.509	0.4504	0.4521	0.4652	0.4791	0.4813	0.4516	0.4332	0.443	0.4625	0.5	0.5135	0.4637	0.5102	0.516	0.4913	0.5
ENSG00000126790	L3HYPDH	0.24	0.2443	0.255	0.2465	0.2485	0.2476	0.2312	0.2291	0.2466	0.2689	0.2435	0.2345	0.2272	0.2277	0.237	0.2339	0.2311	0.2335	0.2379	0.2354	0.2327	0.238
ENSG00000071051	NCK2	0.6647	0.6952	0.7815	0.6481	0.6646	0.6254	0.7829	0.6619	0.6348	0.625	0.6702	0.6511	0.741	0.7027	0.6462	0.6645	0.6883	0.6653	0.692	0.6839	0.6808	0.6804
ENSG00000112379	KIAA1244	0.9033	0.9035	0.8856	0.9032	0.9029	0.8897	0.8952	0.901	0.8904	0.8861	0.903	0.9014	0.8957	0.9019	0.9006	0.9028	0.9026	0.9042	0.904	0.9034	0.9028	0.9029
ENSG00000130300	PLVAP	0.296	0.2909	0.3763	0.2881	0.2862	0.3157	0.2925	0.2807	0.3046	0.3051	0.3022	0.2853	0.2817	0.2896	0.3067	0.2998	0.3029	0.3058	0.3064	0.2931	0.2985	0.2951
ENSG00000123091	RNF11	0.8135	0.7404	0.6231	0.7589	0.7492	0.7568	0.6256	0.707	0.7609	0.7572	0.806	0.7108	0.5887	0.7068	0.7749	0.8133	0.7993	0.7846	0.7782	0.8007	0.7945	0.8064
ENSG00000149639	SOGA1	0.8917	0.9054	0.907	0.9014	0.9049	0.873	0.9069	0.8985	0.8732	0.8698	0.8933	0.8986	0.9056	0.9027	0.8911	0.8918	0.8968	0.9005	0.9008	0.8983	0.8984	0.8945
[truncated: 19,685 more rows]
